# Supplementary material for: A quantitative high-throughput screen identifies compounds that lower expression of the SCA2-and ALS-associated gene ATXN2
Source: J Biol Chem. 2022 Jul 2;298(8):102228. doi: 10.1016/j.jbc.2022.102228 (PMC9356275; doi:10.1016/j.jbc.2022.102228)
Supplement: Supplementary Table 1 [file mmc2.xlsx]

## Sheet: 330 pilot screen compounds
Supplementary Table 1. Presented in six Excel tabs. A pilot screen of 65,728 compounds was conducted at 10 mM compound using the primary assay cell line H2 expressing ATXN2-luc. Following the pilot screen, the 330 compounds shown in this table were sampled directly from the library plates. Ultimately, the number of compounds tested in subsequent assays was reduced by about half (see next Excel ta…
Library and Plate#	Coordinate	SD from mean	Compound name	Function if known
PW4	E13	-7.684	Proscillaridin A	cardiac glycoside
DL41	D5	-7.400	ASN5914674
UC3	L7	-6.811	ChemBridge ID# 5156626
UC22	I15	-6.754	ChemBridge ID# 5352460
DL33	B8	-6.544	ASN5544487
DL34	O18	-6.506	ASN6088278
DL41	O18	-6.313	ASN6291966
DL4	F7	-6.302	ASN4887530
DL60	E16	-6.253	ASN6353460
MS3	A15	-6.242	RESORCINOL MONOACETATE	antiseborrheic antipruritic
DL56	N5	-6.160	ASN6414283
UC19	D7	-6.081	ChemBridge ID# 5344759
UC7	I18	-6.078	ChemBridge ID# 5228409
UC12	P18	-5.963	ChemBridge ID# 5268955
UC19	C14	-5.915	ChemBridge ID# 5344191
MS5	C10	-5.856	TRIFLUOPERAZINE HYDROCHLORIDE	antipsychotic
DL39	B6	-5.770	ASN5544420
BIOMOL ENZYMES	C11	-5.740	TMB-8	Calcium channel blocker
MS2	D6	-5.645	THIMEROSAL	antibacterial
DL55	A13	-5.645	ASN5819045
DL50	O11	-5.557	ASN6353027
DL54	C8	-5.458	ASN7185473
TAR14	H22	-5.445	AST 6978215
UC5	D21	-5.405	ChemBridge ID#5195242
DL35	D3	-5.358	ASN6087944
PW1	H21	-5.283	Camptothecine (S+)	topoisomerase I inhibitor
DL58	K22	-5.277	ASN6956162
DL60	F16	-5.258	ASN6353461
DL24	E14	-5.247	ASN4886968
DL41	A15	-5.181	ASN5544494
PW4	C14	-5.158	Trifluridine	pyrimidine nucleoside antiviral
UC25	A11	-5.115	ChemBridge ID# 5367872
MS2	P14	-5.111	COBALAMINE	Vitamin B12
UC30	O14	-5.104	ChemBridge ID# 5427770
UC21	P19	-5.081	ChemBridge ID# 5349968
DL15	L13	-5.077	ASN5114176
DL61	A10	-5.041	ASN6353563
MS4	B16	-4.999	TOMATINE	antifungal antibacterial
DL61	E16	-4.983	ASN5262651
DL28	A8	-4.972	ASN4420965
BIOMOL ENZYMES	G17	-4.965	U-37883A	potassium channels
BIOMOL ENZYMES	M6	-4.885	SU1498	Flk-1 kinase inhibitor
BIOMOL ENZYMES	K1	-4.875	PINACIDIL	potassium channels
UC6	I11	-4.853	ChemBridge ID# 5223563
DL51	P4	-4.849	ASN6353483
MS3	M15	-4.841	GAMBOGIC ACID	anti-inflammatory cytotoxic apoptosis inducer, ETS1 inhibitor
DL7	L5	-4.841	ASN2053976
PW2	B22	-4.840	Emetine dihydrochloride	Calcium channel blocker
UC23	P8	-4.823	ChemBridge ID# 5354001
UC48	B15	-4.780	ChemBridge ID# 5624085
UC9	P16	-4.779	ChemBridge ID# 5247688
UC80	K10	-4.754	ChemBridge ID# 5378363
PW2	O22	-4.723	Puromycin dihydrochloride
UC92	F3	-4.711	ChemBridge ID# 6625505
DL31	O10	-4.705	ASN6088274
UC15	F22	-4.667	ChemBridge ID# 5306365
UC63	N14	-4.663	ChemBridge ID# 5100075
UC30	K3	-4.635	ChemBridge ID# 5425925
UC37	E9	-4.627	ChemBridge ID# 5510292
DL39	C6	-4.620	ASN5544434
UC41	F5	-4.572	ChemBridge ID# 5545700
UC25	A21	-4.565	ChemBridge ID# 5378047
DL51	O11	-4.513	ASN6118229
UC37	H7	-4.495	ChemBridge ID# 5510261
MS3	C15	-4.451	STROPHANTHIDIN	cardiac glycoside
UC88	I19	-4.444	ChemBridge ID# 5936763
UC55	G14	-4.416	ChemBridge ID# 5686303
PW1	G21	-4.393	Niclosamide	anti tenia worms (tapeworms) & cestodes
UC20	L20	-4.381	ChemBridge ID# 5341861
UC23	B17	-4.370	ChemBridge ID# 5356272
DL13	D22	-4.368	ASN5114173
DL22	P10	-4.368	ASN3777991
UC85	K13	-4.347	ChemBridge ID# 5823090
UC31	O14	-4.337	ChemBridge ID# 5453149
MS5	N22	-4.333	MITOXANTHRONE HYDROCHLORIDE	anticancer
MS5	H9	-4.323	LANATOSIDE C	cardiac glycoside
DL58	L22	-4.314	ASN6957234
UC80	P18	-4.300	ChemBridge ID# 5411695
MS1	G18	-4.261	GITOXIGENIN DIACETATE	cardiac glycoside
UC90	C18	-4.243	ChemBridge ID# 6538857
UC24	O14	-4.237	ChemBridge ID# 5353349
UC22	O14	-4.219	ChemBridge ID# 5355005
DL24	C3	-4.189	ASN5114006
PW2	B15	-4.155	Daunorubicin hydrochloride	cytotoxic antibiotic anticancer
MS2	H18	-4.148	ACRIFLAVINIUM HYDROCHLORIDE	intercalating agent preservative
UC42	O4	-4.122	ChemBridge ID# 5553825
UC47	G16	-4.121	ChemBridge ID# 5617332
UC18	L18	-4.109	ChemBridge ID# 5325791
MS2	L16	-4.103	AMINACRINE	antiseptic
MS2	O7	-4.100	DIGITOXIN	cardiac glycoside
MS1	K16	-4.099	CYMARIN	cardiac glycoside
MS5	K12	-4.086	GITOXIN	cardiac glycoside
DL10	M7	-4.084	ASN3778057
MS2	O9	-4.073	ISOPROPAMIDE IODIDE	anticholinergic
UC74	H4	-4.072	ChemBridge ID# 5238220
UC38	G5	-4.069	ChemBridge ID# 5526179
DL61	B16	-4.067	ASN5021309
PW2	E18	-4.055	Cephaeline dihydrochloride heptahydrate	maybe serotonin and dopamine receptors
UC75	G10	-4.047	ChemBridge ID# 5276688
MS4	I22	-4.038	PERUVOSIDE	cardiac glycoside
TAR20	K14	-4.020	AST6018126
PW2	C6	-4.015	Anisomycin	protein synthesis inhibitor
UC12	N16	-4.013	ChemBridge ID# 5268879
UC88	M5	-4.013	ChemBridge ID# 5930487
UC69	A22	-4.009	ChemBridge ID# 5175328
UC73	H22	-4.002	ChemBridge ID# 5244378
UC64	M4	-3.992	ChemBridge ID# 5105504
DL5	M5	-3.988	ASN3574739
UC1	M16	-3.988	ChemBridge ID# 5123035
PW2	G16	-3.904	Digoxin	cardiac glycoside
DL22	A12	-3.902	ASN3778106
PW2	G18	-3.897	Doxorubicin hydrochloride
MS6	K3	-3.883	PRISTIMERIN	anticancer
UC32	N5	-3.859	ChemBridge ID# 5459675
UC65	A12	-3.857	ChemBridge ID# 5113464
MS1	K22	-3.855	STROPHANTHIDINIC ACID LACTONE ACETATE	cardiac glycoside
MS4	K16	-3.832	OUABAIN	cardiac glycoside
UC94	E17	-3.783	ChemBridge ID# 6584210
DL21	B3	-3.780	ASN2054045
DL57	H15	-3.772	ASN8911477
DL1	A22	-3.750	ASN655298
MS1	O14	-3.741	AKLAVINE HYDROCHLORIDE	neurotoxin
UC65	A9	-3.737	ChemBridge ID# 5113312
MS6	M10	-3.716	PUROMYCIN HYDROCHLORIDE	protein synthesis inhibitor
UC37	C22	-3.706	ChemBridge ID# 5509904
MS4	L9	-3.689	CONVALLATOXIN	cardiac glycoside
DL19	F9	-3.685	ASN4195110
MS2	K7	-3.681	CYTARABINE	anticancer
UC82	J8	-3.678	ChemBridge ID# 5489051
UC55	F14	-3.675	ChemBridge ID# 5686284
UC7	I15	-3.673	ChemBridge ID# 5227671
MS5	N21	-3.670	CYCLOHEXIMIDE	protein synthesis inhibitor
DL19	P16	-3.669	ASN5545956
PW2	M11	-3.666	Mitoxantrone dihydrochloride	topoisomerase inhibitor
UC48	A14	-3.664	ChemBridge ID# 5625138
PW3	M21	-3.662	Strophanthidin	cardiac glycoside
UC83	C7	-3.659	ChemBridge ID# 5557901
UC68	A3	-3.653	ChemBridge ID# 5169083
MS4	H9	-3.651	CRINAMINE	Amaryllidaceae Alkaloid apoptosis inducing
MS3	O14	-3.651	PATULIN	antibacterial
UC55	P14	-3.648	ChemBridge ID# 5689224
UC18	K17	-3.646	ChemBridge ID# 5325790
UC55	G15	-3.640	ChemBridge ID# 5686543
UC65	A15	-3.640	ChemBridge ID# 5113092
TAR12	F4	-3.633	AST 6018098
PW2	G14	-3.629	Digitoxigenin	cardiac glycoside
PW3	C13	-3.629	Lanatoside C	cardiac glycoside
PW2	O4	-3.624	Strophantine octahydrate	anticancer agent
UC69	D19	-3.623	ChemBridge ID# 5175324
MS1	N21	-3.621	DERRUBONE	HSP90 inhibitor
MS3	G10	-3.613	4-NAPHTHOQUINONE	from coal tar antibacterial antitumor
UC48	K7	-3.609	ChemBridge ID# 5629242
NIH2	F14	-3.607	5-Nonyloxytryptamine	serotonin receptor agonist
NIH1	J10	-3.606	TEGASEROD MALEATE	serotonin 5-HT4 agonist
MS4	D8	-3.600	ACRISORCIN	antifungal
UC57	F17	-3.592	ChemBridge ID# 5718127
UC74	H7	-3.590	ChemBridge ID# 5238658
UC37	G18	-3.589	ChemBridge ID# 5524452
UC10	E10	-3.577	ChemBridge ID# 5257007
UC33	M8	-3.573	ChemBridge ID# 5467697
UC38	H6	-3.549	ChemBridge ID# 5526212
DL34	L20	-3.547	ASN5543441
DL54	G20	-3.545	ASN6956358
MS1	O8	-3.539	SARMENTOGENIN	cardiac glycoside
DL33	H5	-3.539	ASN3776811
DL13	A22	-3.529	ASN5443846
UC84	M12	-3.525	ChemBridge ID# 5680972
UC16	J17	-3.492	ChemBridge ID# 5314590
PW2	L10	-3.485	Ellipticine	chemotherapeutic
UC68	L19	-3.484	ChemBridge ID# 5189208
PW3	M22	-3.482	Cycloheximide	protein translation
UC25	C3	-3.473	ChemBridge ID# 5365832
NIH1	I9	-3.454	diphenylcyclopropenone	used for alopecia
UC69	K7	-3.454	ChemBridge ID# 5187143
MS7	I3	-3.444	TRANILAST	anti-angiogenesis
UC87	L16	-3.441	ChemBridge ID# 5882637
PW2	K20	-3.434	Menadione	vitamin K3
DL61	M13	-3.421	ASN6918170
UC36	I11	-3.419	ChemBridge ID# 5509444
NIH2	B19	-3.415	Tramadol	u-opioid receptor noradrenergic serotonergic
DL8	L5	-3.413	ASN5303548
UC16	C17	-3.411	ChemBridge ID# 5310885
DL44	L12	-3.397	ASN6217614
UC23	N14	-3.386	ChemBridge ID# 5353297
UC38	B22	-3.379	ChemBridge ID# 5525729
DL14	M7	-3.377	ASN5261664
DL15	A21	-3.367	ASN4456077
DL61	F16	-3.358	ASN5211949
UC29	O14	-3.355	ChemBridge ID# 5423993
NIH2	I13	-3.347	Indatraline	blocks reuptake of dopamine norepinephrine serotonin
TAR14	B19	-3.331	AST 5544568
UC37	E10	-3.324	ChemBridge ID# 5510282
UC55	G13	-3.316	ChemBridge ID# 5686316
UC65	A17	-3.300	ChemBridge ID# 5113172
UC65	D10	-3.297	ChemBridge ID# 5113426
NIH2	I9	-3.292	diphenylcyclopropenone	used for alopecia
TAR20	E12	-3.292	AST 07103543
UC68	F15	-3.292	ChemBridge ID# 5175108
UC43	O4	-3.290	ChemBridge ID# 5560044
UC55	H14	-3.287	ChemBridge ID# 5686326
PW1	P18	-3.270	Quinacrine dihydrochloride dihydrate	antimalarial inhibitor of phospholipase A2
PW3	B8	-3.264	Digoxigenin	cardiac glycoside
UC71	H14	-3.264	ChemBridge ID# 5217497
DL18	D14	-3.257	ASN5545061
UC84	C7	-3.257	ChemBridge ID# 5549342
UC80	J11	-3.242	ChemBridge ID# 5397312
DL3	C4	-3.241	ASN2562671
DL58	C9	-3.240	ASN7101546
UC66	L11	-3.227	ChemBridge ID# 5128045
DL54	H13	-3.219	ASN6365363
UC5	B15	-3.213	ChemBridge ID#5191891
UC29	B6	-3.206	ChemBridge ID# 5417780
UC38	L17	-3.193	ChemBridge ID# 5529546
UC15	N13	-3.185	ChemBridge ID# 5307689
DL18	J12	-3.178	ASN5113006
UC65	J3	-3.177	ChemBridge ID# 5113025
UC69	F7	-3.165	ChemBridge ID# 5191886
DL20	H12	-3.158	ASN5260143
NIH2	J15	-3.156	L-694 247	dopamine receptor agonist
UC44	A6	-3.155	ChemBridge ID# 5567448
UC55	F15	-3.146	ChemBridge ID# 5686465
UC25	D16	-3.139	ChemBridge ID# 5376204
UC40	O9	-3.139	ChemBridge ID# 5543301
UC70	C21	-3.134	ChemBridge ID# 5194467
UC51	B18	-3.132	ChemBridge ID# 5652292
DL55	M13	-3.127	ASN9627003
UC88	H20	-3.122	ChemBridge ID# 5925531
UC72	K8	-3.120	ChemBridge ID# 5230617
NIH2	F21	-3.117	HOMOHARRINGTONINE	anticancer
PW2	O13	-3.117	Etoposide	topoisomerase inhibitor anticancer agent
UC43	O9	-3.110	ChemBridge ID# 5560642
NIH1	F5	-3.107	TRANILAST	anti-allergies
DL37	G20	-3.104	ASN6265182
UC56	B6	-3.103	ChemBridge ID# 5691485
UC56	L4	-3.096	ChemBridge ID# 5691509
MS4	F13	-3.080	EMICYMARIN	cardiac glycoside
UC9	I20	-3.080	ChemBridge ID# 5250077
DL52	L22	-3.078	ASN6917510
TAR27	C11	-3.074	AST 5667310
MS3	C6	-3.073	ETOPOSIDE	anticancer
NIH1	I13	-3.071	Indatraline	blocks reuptake of dopamine norepinephrine serotonin
UC66	K16	-3.070	ChemBridge ID# 5135701
UC53	B18	-3.069	ChemBridge ID# 5665404
UC18	K18	-3.061	ChemBridge ID# 5325782
UC6	K8	-3.061	ChemBridge ID# 5222450
UC33	K14	-3.057	ChemBridge ID# 5467649
UC74	G21	-3.053	ChemBridge ID# 5262233
UC76	A13	-3.053	ChemBridge ID# 5286222
MS6	M22	-3.045	NERIIFOLIN	cardiac glycoside
UC5	I13	-3.043	ChemBridge ID#5212518
UC71	G13	-3.034	ChemBridge ID# 5217496
MS6	E15	-3.031	ANCITABINE HYDROCHLORIDE	anticancer
UC7	I10	-3.029	ChemBridge ID# 5227831
UC76	B6	-3.029	ChemBridge ID# 5283733
UC25	O14	-3.021	ChemBridge ID# 5379449
MS1	A7	-3.020	ANTHOTHECOL	anti-malarial
UC25	L15	-3.015	ChemBridge ID# 5375312
UC71	H17	-3.006	ChemBridge ID# 5217961
UC10	H5	-3.004	ChemBridge ID# 5255715
UC93	E12	-3.004	ChemBridge ID# 6639260
UC60	L7	-3.002	ChemBridge ID# 5753084
DL43	K19	-2.996	ASN6536856
UC64	C5	-2.986	ChemBridge ID# 5104648
UC43	I6	-2.985	ChemBridge ID# 5564442
UC70	G17	-2.983	ChemBridge ID# 5203855
UC61	H18	-2.979	ChemBridge ID# 5766483
UC36	I7	-2.977	ChemBridge ID# 5481761
PW2	J10	-2.973	Piperlongumine	anti-platelet aggregation by thromboxane A(2) receptor antagonism
DL53	E11	-2.970	ASN6466120
PW3	I13	-2.968	Lycorine hydrochloride	propidium & ethidium like
UC20	E16	-2.964	ChemBridge ID# 5340605
UC84	P10	-2.961	ChemBridge ID# 5680866
DL33	J21	-2.958	ASN3366855
NIH1	O16	-2.944	IDARUBICIN HCl	antitumor antibiotic (4-demethoxydaunorubicin)
UC7	I11	-2.943	ChemBridge ID# 5228159
TAR3	E21	-2.928	AST 6353657
UC71	P15	-2.911	ChemBridge ID# 5248195
UC45	A3	-2.910	ChemBridge ID# 5572643
UC52	B18	-2.907	ChemBridge ID# 5660491
UC82	G7	-2.900	ChemBridge ID# 5473743
UC12	P19	-2.898	ChemBridge ID# 5269238
TAR10	K8	-2.887	AST 6016979
UC71	H18	-2.887	ChemBridge ID# 5217960
UC14	K7	-2.885	ChemBridge ID# 5285643
UC43	A5	-2.884	ChemBridge ID# 5558368
UC75	K3	-2.883	ChemBridge ID# 5271226
UC60	O11	-2.882	ChemBridge ID# 5758142
UC28	B6	-2.877	ChemBridge ID# 5404874
UC50	B18	-2.877	ChemBridge ID# 5647469
UC25	N10	-2.876	ChemBridge ID# 5376918
UC82	P12	-2.869	ChemBridge ID# 5521810
UC25	F22	-2.857	ChemBridge ID# 5373059
UC80	C15	-2.857	ChemBridge ID# 5404983
UC75	A20	-2.849	ChemBridge ID# 5269666
UC73	H17	-2.847	ChemBridge ID# 5240459
DL10	P12	-2.846	ASN4393283
UC4	O10	-2.842	ChemBridge ID#5194468
UC40	M12	-2.840	ChemBridge ID# 5543372
DL57	N5	-2.839	ASN8969408
UC91	O20	-2.837	ChemBridge ID# 6203241
BIOMOL ENZYMES	G13	-2.834	U-50488	Calcium channel blocker
UC65	D18	-2.834	ChemBridge ID# 5113192
UC69	F8	-2.834	ChemBridge ID# 5191873
DL55	I20	-2.833	ASN7103245
MS6	L18	-2.832	TENIPOSIDE	anticancer
DL34	B6	-2.830	ASN6087888
DL57	G19	-2.827	ASN9859329
DL49	M10	-2.824	ASN7115927
UC9	O9	-2.820	ChemBridge ID# 5249982
UC27	E8	-2.819	ChemBridge ID# 5401241
DL11	F3	-2.817	ASN3778030
NIH2	B6	-2.792	CLOFAZIMINE	used in drug combination to treat leprosy
BIOMOL ENZYMES	G7	-2.782	NICARDIPINE	Calcium channel blocker
NIH1	H8	-2.782	LOMERIZINE DiHCl	calcium channel blocker
DL30	K14	-2.762	ASN5021511
DL53	P17	-2.761	ASN3270008
MS4	O20	-2.759	PERIPLOCYMARIN	cardiac glycoside
NIH1	B19	-2.751	DOXORUBICIN HYDROCHLORIDE	Chemotherapeutic
MS5	N8	-2.740	PARAROSANILINE PAMOATE	anthelmintic antischistosomal
PW3	A13	-2.733	Helveticoside	cardiac glycoside
MS4	H12	-2.722	RUTILANTINONE	antibiotic
BIOMOL ENZYMES	E15	-2.721	SKF-96365	Calcium channel blocker
NIH2	O16	-2.719	IDARUBICIN	intercalating agent preservative
DL3	A21	-2.719	ASN3579998
TAR1	N19	-2.717	AST 6118300
DL53	D17	-2.715	ASN6918830
DL27	N11	-2.713	ASN5113007
DL43	K8	-2.695	ASN5588674
PW4	E15	-2.689	Sanguinarine	inhibits glutamate decarboxylase
PW2	G8	-2.681	Cyanocobalamin	one of the B-12 vitamins

## Sheet: 155 pilot compounds
A pilot screen was conducted at 10 mM compound using the primary assay cell line H2 expressing ATXN2-luc. Following the pilot screen, the 155 compounds shown in this table were sampled directly from the plated libraries and rescreened at two doses, 1 mM and 10 mM, in luciferase assays using H2 cells and S1 cells, both expressing ATXN2-luc. These assays were paired with MTT assays. Values are sort…
						H2&S1 ave luc 1uM	H2&S1 ave luc 10uM					H2&S1 ave MTT 1uM	H2&S1 ave MTT 10uM
Library	Compound	Function	SD from mean (pilot screen)		Compound	1 uM compound	10 uM compound	H2&S1 SD luc 1 uM	H2&S1 SD luc 10 uM		Compound	1 uM compound	10 uM compoupnd	H2&S1 SD MTT 1 uM	H2&S1 SD MTT 10 uM		Comment on CMV-luc inhibition
PW-4	Proscillaridin A	cardiac glycoside	-7.684		Proscillaridin A	54.1317	21.5564	17.9336	0.895552		Proscillaridin A	47.7533	44.9651	1.82731	12.3487
DL-41	ASN5914674		-7.400		ASN5914674	210.762	171.743	28.8553	52.6838		ASN5914674	130.217	110.74	11.6178	14.0414
UC-3	ChemBridge ID# 5156626		-6.811		ChemBridge ID# 5156626	117.305	24.5526	9.78625	5.73111		ChemBridge ID# 5156626	127.891	67.2165	25.9478	18.6962
UC-22	ChemBridge ID# 5352460		-6.754		ChemBridge ID# 5352460	107.977	2.9694	24.7891	0.101577		ChemBridge ID# 5352460	100.974	34.0435	2.11583	9.52123
DL-33	ASN5544487		-6.544		ASN5544487	104.054	130.522	27.5251	2.67274		ASN5544487	116.82	110.685	1.90425	24.9668
DL-41	ASN6291966		-6.313		ASN6291966	112.594	138.207	8.53941	5.57562		ASN6291966	126.136	109.271	3.00063	1.34644
DL-60	ASN6353460		-6.253		ASN6353460	10.2107	10.6592	1.85581	3.12737		ASN6353460	97.4516	84.9659	16.8305	16.2534
MS-3	RESORCINOL MONOACETATE	antiseborrheic antipruritic	-6.242		RESORCINOL MONOACETATE	120.185	4.59687	30.5855	2.26022		RESORCINOL MONOACETATE	115.201	19.912	2.73134	2.19277
DL-56	ASN6414283		-6.160		ASN6414283	31.5598	37.8174	5.2268	7.12728		ASN6414283	73.881	83.0481	8.88648	5.46269
UC-19	ChemBridge ID# 5344759		-6.081		ChemBridge ID# 5344759	34.6086	1.72658	15.8107	0.10696		ChemBridge ID# 5344759	31.0648	15.2332	5.65503	1.07715
UC-7	ChemBridge ID# 5228409		-6.078		ChemBridge ID# 5228409	33.3972	16.7217	7.0887	2.93987		ChemBridge ID# 5228409	98.4853	108.088	4.25089	32.1798		No cmv-luc inhibition at 10 uM
UC-12	ChemBridge ID# 5268955		-5.963		ChemBridge ID# 5268955	76.1051	56.2774	5.47002	4.08285		ChemBridge ID# 5268955	115.976	97.8461	6.9053	35.1612
UC-19	ChemBridge ID# 5344191		-5.915		ChemBridge ID# 5344191	5.26445	5.30822	0.678943	0.49802		ChemBridge ID# 5344191	17.0965	21.9521	6.21284	26.8133
MS-5	TRIFLUOPERAZINE HYDROCHLORIDE	antipsychotic	-5.856		TRIFLUOPERAZINE HYDROCHLORIDE	105.31	1.54127	9.5486	0.369028		TRIFLUOPERAZINE HYDROCHLORIDE	88.1349	8.75909	16.0034	3.61614		No CMV-luc inhibition at 10 uM
DL-39	ASN5544420		-5.770		ASN5544420	73.0746	52.0347	10.1561	11.9413		ASN5544420	139.316	112.916	55.0693	49.8182		No CMV-luc inhibition at 10 uM
BIOMOL ENZYMES	TMB-8	Calcium channel blocker	-5.740		TMB-8	66.37	52.6811	11.347	12.2183		TMB-8	73.9218	52.1193	26.7941	0.423166
DL-55	ASN5819045		-5.645		ASN5819045	98.8456	56.8931	12.3535	1.44911		ASN5819045	115.5	128.775	8.54026	65.6676		No CMV-luc inhibition at 10 uM
DL-50	ASN6353027		-5.557		ASN6353027	21.4389	30.7195	4.03559	7.92135		ASN6353027	99.8318	96.5132	3.53921	37.4309
DL-54	ASN7185473		-5.458		ASN7185473	113.933	17.4623	23.6554	6.20768		ASN7185473	105.123	7.87502	8.79031	8.82878
UC-5	ChemBridge ID#5195242		-5.405		ChemBridge ID#5195242	117.669	6.73107	16.991	0.439406		ChemBridge ID#5195242	112.086	15.7636	9.9444	11.4832
DL-35	ASN6087944		-5.358		ASN6087944	92.6994	6.89425	11.9447	0.351585		ASN6087944	108.033	5.48123	5.82815	9.67511
DL-58	ASN6956162		-5.277		ASN6956162	108.031	49.2829	5.27218	8.03906		ASN6956162	107.285	31.092	11.8871	9.23271
DL-60	ASN6353461		-5.258		ASN6353461	18.8253	26.3408	2.84636	5.87056		ASN6353461	107.19	77.8661	32.5645	15.7148
DL-24	ASN4886968		-5.247		ASN4886968	16.5394	18.9132	0.185308	4.60548		ASN4886968	129.741	123.47	17.4844	39.1236
DL-41	ASN5544494		-5.181		ASN5544494	96.834	71.5073	16.199	13.9927		ASN5544494	130.298	127.034	18.8886	33.7379
PW-4	Trifluridine	pyrimidine nucleoside antiviral	-5.158		Trifluridine	102.376	71.1144	2.69117	19.3776		Trifluridine	80.3279	53.017	9.19424	12.9643
UC-25	ChemBridge ID# 5367872		-5.115		ChemBridge ID# 5367872	101.949	84.7053	7.82178	28.83		ChemBridge ID# 5367872	127.592	149.19	7.48234	41.451
MS-2	COBALAMINE	Vitamin B12	-5.111		COBALAMINE	126.232	108.916	23.8447	3.01963		COBALAMINE	115.867	108.02	20.2543	14.2338
UC-30	ChemBridge ID# 5427770		-5.104		ChemBridge ID# 5427770	110.475	122.288	12.8703	14.6035		ChemBridge ID# 5427770	64.3058	45.1419	8.30944	14.907
UC-21	ChemBridge ID# 5349968		-5.081		ChemBridge ID# 5349968	8.42875	8.17739	1.08805	4.87422		ChemBridge ID# 5349968	50.3919	18.6199	30.718	5.36651
DL-15	ASN5114176		-5.077		ASN5114176	83.3634	41.9064	7.1842	6.53825		ASN5114176	116.085	78.5053	21.0236	10.3483
DL-61	ASN6353563		-5.041		ASN6353563	75.5062	71.1362	2.81245	13.9457		ASN6353563	102.362	97.4924	3.26992	2.30818
DL-61	ASN5262651		-4.983		ASN5262651	121.485	143.225	30.0341	9.48611		ASN5262651	108.795	128.775	4.98182	47.0868
DL-28	ASN4420965		-4.972		ASN4420965	131.566	62.136	21.3523	16.1912		ASN4420965	124.667	53.0442	7.61699	4.15472
BIOMOL ENZYMES	U-37883A	potassium channels	-4.965		U-37883A	94.4071	16.5134	13.7226	2.29282		U-37883A	105.463	56.7572	5.96279	3.17374
BIOMOL ENZYMES	SU1498	Flk-1 kinase inhibitor	-4.885		SU1498	22.2577	15.4886	0.733376	1.03411		SU1498	86.0811	61.708	4.05855	3.59691
BIOMOL ENZYMES	PINACIDIL	potassium channels	-4.875		PINACIDIL	117.275	16.7269	27.7443	8.84103		PINACIDIL	106.728	51.5208	30.064	7.50158
UC-6	ChemBridge ID# 5223563		-4.853		ChemBridge ID# 5223563	47.7811	48.7094	8.4746	19.0264		ChemBridge ID# 5223563	89.6174	37.1173	36.0268	15.484
DL-51	ASN6353483		-4.849		ASN6353483	16.1346	17.1457	0.279908	6.24747		ASN6353483	111.42	103.586	4.88564	26.7749
DL-7	ASN2053976		-4.841		ASN2053976	19.1127	18.7828	3.39571	5.69532		ASN2053976	90.5967	82.3408	7.7901	4.92411
PW-2	Emetine dihydrochloride	calcium channel blocker	-4.840		Emetine dihydrochloride	17.9295	19.2409	1.24594	7.67473		Emetine dihydrochloride	59.7223	58.0765	8.6749	0.730923
UC-23	ChemBridge ID# 5354001		-4.823		ChemBridge ID# 5354001	68.5441	52.8414	2.78215	69.313		ChemBridge ID# 5354001	64.7955	54.7443	21.7738	0.48087
UC-48	ChemBridge ID# 5624085		-4.780		ChemBridge ID# 5624085	98.1624	2.67674	20.467	0.121714		ChemBridge ID# 5624085	108.373	1.94495	5.53963	8.6749
UC-9	ChemBridge ID# 5247688		-4.779		ChemBridge ID# 5247688	83.2754	27.2435	21.5556	2.41044		ChemBridge ID# 5247688	81.9736	27.6102	18.5231	0.653984
UC-80	ChemBridge ID# 5378363		-4.754		ChemBridge ID# 5378363	35.6866	30.4399	1.08735	6.41085		ChemBridge ID# 5378363	106.823	93.3305	11.2716	5.46269
UC-92	ChemBridge ID# 6625505		-4.711		ChemBridge ID# 6625505	42.7403	29.1903	15.8416	7.51096		ChemBridge ID# 6625505	92.392	84.0546	2.5967	8.77107		Potent CMV-luc inhibitor
DL-31	ASN6088274		-4.705		ASN6088274	100.228	10.8744	13.8299	1.67947		ASN6088274	81.9872	8.44626	2.50053	2.71211
UC-15	ChemBridge ID# 5306365		-4.667		ChemBridge ID# 5306365	66.5767	3.98645	23.5863	0.699579		ChemBridge ID# 5306365	55.0843	7.09976	8.65567	6.27055
UC-63	ChemBridge ID# 5100075		-4.663		ChemBridge ID# 5100075	146.913	144.834	16.1352	57.9567		ChemBridge ID# 5100075	111.066	82.6945	9.30965	17.9653
UC-30	ChemBridge ID# 5425925		-4.635		ChemBridge ID# 5425925	53.4608	71.789	2.13062	8.01935		ChemBridge ID# 5425925	102.498	86.6932	44.5478	6.88606
UC-37	ChemBridge ID# 5510292		-4.627		ChemBridge ID# 5510292	101.225	34.851	11.4181	20.6139		ChemBridge ID# 5510292	92.1744	41.2656	15.6379	7.00147
DL-39	ASN5544434		-4.620		ASN5544434	90.7441	66.7917	15.7105	11.4654		ASN5544434	115.636	120.614	12.8104	45.5096
UC-41	ChemBridge ID# 5545700		-4.572		ChemBridge ID# 5545700	48.3997	26.2209	8.55285	7.61253		ChemBridge ID# 5545700	116.126	76.7236	14.0414	7.17458
DL-51	ASN6118229		-4.513		ASN6118229	109.41	127.155	30.9577	1.57423		ASN6118229	112.97	71.1472	21.4276	11.7909
UC-37	ChemBridge ID# 5510261		-4.495		ChemBridge ID# 5510261	92.5298	24.0271	18.2359	19.0059		ChemBridge ID# 5510261	103.667	30.8336	9.502	1.01944
MS-3	STROPHANTHIDIN	cardiac glycoside	-4.451		STROPHANTHIDIN	15.5352	14.9958	2.85484	3.00545		STROPHANTHIDIN	40.1095	45.5228	6.82836	2.90446
UC-88	ChemBridge ID# 5936763		-4.444		ChemBridge ID# 5936763	22.7842	29.727	2.75236	11.1639		ChemBridge ID# 5936763	73.5682	119.377	37.1809	18.4077
UC-55	ChemBridge ID# 5686303		-4.416		ChemBridge ID# 5686303	91.8341	66.6403	5.78286	0.100793		ChemBridge ID# 5686303	105.082	85.4691	12.1179	13.7721
UC-20	ChemBridge ID# 5341861		-4.381		ChemBridge ID# 5341861	86.6681	24.3641	14.5658	19.4823		ChemBridge ID# 5341861	117.228	41.2248	38.9505	10.1752
UC-23	ChemBridge ID# 5356272		-4.370		ChemBridge ID# 5356272	120.462	4.41917	13.1359	0.992948		ChemBridge ID# 5356272	100.811	11.1121	1.30797	6.59754
DL-22	ASN3777991		-4.368		ASN3777991	123.473	139.27	27.7474	26.991		ASN3777991	121.934	76.7236	15.8687	5.40498
DL-13	ASN5114173		-4.368		ASN5114173	82.8375	51.9755	0.887067	9.30895		ASN5114173	111.842	106.564	1.98119	15.8302
UC-85	ChemBridge ID# 5823090		-4.347		ChemBridge ID# 5823090	98.3562	48.6881	7.04186	23.2972		ChemBridge ID# 5823090	100.172	116.384	7.09765	37.3348
UC-31	ChemBridge ID# 5453149		-4.337		ChemBridge ID# 5453149	107.413	121.956	20.9649	14.9302		ChemBridge ID# 5453149	91.712	117.704	17.1382	32.5453
MS-5	LANATOSIDE C	cardiac glycoside	-4.323		LANATOSIDE C	38.7453	15.1431	12.5812	4.07147		LANATOSIDE C	38.0422	35.9748	13.1374	5.59733
UC-80	ChemBridge ID# 5411695		-4.300		ChemBridge ID# 5411695	104.955	140.274	21.63	23.9509		ChemBridge ID# 5411695	123.375	123.389	5.48192	40.9701
MS-1	GITOXIGENIN DIACETATE	cardiac glycoside	-4.261		GITOXIGENIN DIACETATE	26.5854	21.2811	3.18988	1.12562		GITOXIGENIN DIACETATE	39.6879	40.3	10.81	17.9461
UC-90	ChemBridge ID# 6538857		-4.243		ChemBridge ID# 6538857	112.537	9.64944	30.9194	0.743541		ChemBridge ID# 6538857	85.4011	118.302	12.8681	8.42485
UC-24	ChemBridge ID# 5353349		-4.237		ChemBridge ID# 5353349	32.3067	30.9453	1.24545	7.12558		ChemBridge ID# 5353349	113.909	101.015	3.0968	2.40435
UC-22	ChemBridge ID# 5355005		-4.219		ChemBridge ID# 5355005	101.568	122.413	16.8413	18.7626		ChemBridge ID# 5355005	126.952	97.9413	0.500105	6.98224
DL-24	ASN5114006		-4.189		ASN5114006	99.5491	68.4513	22.7467	10.786		ASN5114006	120.369	114.358	12.2718	29.083
UC-42	ChemBridge ID# 5553825		-4.122		ChemBridge ID# 5553825	11.4839	15.1521	0.325963	3.58731		ChemBridge ID# 5553825	96.3771	97.6829	5.1934	19.9657		Potent CMV-luc inhibitor, used as positive control compound toward qHTS
UC-47	ChemBridge ID# 5617332		-4.121		ChemBridge ID# 5617332	84.6711	11.6051	9.67081	2.07561		ChemBridge ID# 5617332	110.998	37.8246	5.32804	24.2166
UC-18	ChemBridge ID# 5325791		-4.109		ChemBridge ID# 5325791	132.809	111.95	4.63242	17.0267		ChemBridge ID# 5325791	115.881	100.879	15.4648	44.6825
MS-2	DIGITOXIN	cardiac glycoside	-4.100		DIGITOXIN	27.1506	18.6059	0.484666	2.67889		DIGITOXIN	34.2611	49.059	2.90446	5.36651
MS-1	CYMARIN	cardiac glycoside	-4.099		CYMARIN	14.0903	16.2256	2.56356	1.26628		CYMARIN	54.1866	59.3142	11.0793	6.44366
MS-5	GITOXIN	cardiac glycoside	-4.086		GITOXIN	21.0355	11.6317	2.50944	1.86916		GITOXIN	28.7391	40.2728	12.0987	7.13611
DL-10	ASN3778057		-4.084		ASN3778057	116.697	122.293	16.4124	15.4067		ASN3778057	99.315	69.2566	3.07757	7.00147
UC-74	ChemBridge ID# 5238220		-4.072		ChemBridge ID# 5238220	31.2602	37.772	1.67708	12.957		ChemBridge ID# 5238220	124.994	88.6517	7.88627	16.0418
UC-38	ChemBridge ID# 5526179		-4.069		ChemBridge ID# 5526179	104.916	114.866	10.1061	14.1416		ChemBridge ID# 5526179	122.736	86.0267	1.03868	8.2902
DL-61	ASN5021309		-4.067		ASN5021309	97.3232	84.8847	10.8376	15.2296		ASN5021309	103.708	105.027	5.86662	9.96363
PW-2	Cephaeline dihydrochloride heptahydrate	maybe serotonin and dopamine receptors	-4.055		Cephaeline dihydrochloride heptahydrate	15.8819	17.3529	0.637273	3.81359		Cephaeline dihydrochloride heptahydrate	59.1374	62.1025	0.307757	2.92369
UC-75	ChemBridge ID# 5276688		-4.047		ChemBridge ID# 5276688	78.3774	7.84046	15.9031	4.39774		ChemBridge ID# 5276688	73.5818	46.1076	0.423166	9.30965
MS-4	PERUVOSIDE	cardiac glycoside	-4.038		PERUVOSIDE	14.7925	12.3561	3.23812	0.844715		PERUVOSIDE	47.4813	60.0079	4.55865	4.96258
UC-12	ChemBridge ID# 5268879		-4.013		ChemBridge ID# 5268879	84.557	79.0497	11.2617	2.03954		ChemBridge ID# 5268879	107.204	109.611	15.1955	30.2179
UC-88	ChemBridge ID# 5930487		-4.013		ChemBridge ID# 5930487	81.4132	38.6023	16.8512	6.8956		ChemBridge ID# 5930487	114.875	124.477	19.0809	25.6977
UC-69	ChemBridge ID# 5175328		-4.009		ChemBridge ID# 5175328	93.452	22.6896	18.2658	3.59398		ChemBridge ID# 5175328	91.2495	27.2973	16.3304	0.0577044
UC-73	ChemBridge ID# 5244378		-4.002		ChemBridge ID# 5244378	96.6848	3.3126	13.5986	0.253395		ChemBridge ID# 5244378	164.124	18.8647	51.2223	1.44261
UC-64	ChemBridge ID# 5105504		-3.992		ChemBridge ID# 5105504	29.5809	36.988	0.37929	9.77736		ChemBridge ID# 5105504	136.255	92.6369	51.6262	19.331		54% CMV-luc inhibition @ 1 uM, 36% CMV-luc inhibition @ 10 uM
DL-43	ASN3574739		-3.988		ASN3574739	217.801	283.198	128.97	107.719		ASN3574739	78.3149	72.3985	24.3897	19.0232		22% CMV-luc inhibition @ 1 uM, 46% CMV-luc inhibition @ 10 uM
PW-2	Digoxin	cardiac glycoside	-3.904		Digoxin	46.7737	12.1496	9.27994	2.41104		Digoxin	78.6958	73.4866	0.730923	0.326992
DL-22	ASN3778106		-3.902		ASN3778106	123.496	139.385	27.1429	30.0209		ASN3778106	121.077	86.9788	8.88648	15.8302
UC-32	ChemBridge ID# 5459675		-3.859		ChemBridge ID# 5459675	100.033	72.0947	0.811144	6.06226		ChemBridge ID# 5459675	82.4497	74.1666	0.269287	5.86662
UC-65	ChemBridge ID# 5113464		-3.857		ChemBridge ID# 5113464	56.9499	54.848	0.892278	15.92		ChemBridge ID# 5113464	109.856	44.3531	0.827097	8.36714
MS-1	STROPHANTHIDINIC ACID LACTONE ACETATE	cardiac glycoside	-3.855		STROPHANTHIDINIC ACID LACTONE ACETATE	36.8386	20.4609	3.49599	1.96695		STROPHANTHIDINIC ACID LACTONE ACETATE	43.5914	36.6277	1.51955	20.4466
MS-4	OUABAIN	cardiac glycoside	-3.832		OUABAIN	14.0782	12.0244	3.34299	0.995138		OUABAIN	51.7521	60.4023	2.55823	1.90425
UC-94	ChemBridge ID# 6584210		-3.783		ChemBridge ID# 6584210	86.9358	90.6056	11.2806	8.18722		ChemBridge ID# 6584210	116.439	89.3182	17.2152	16.2149
DL-21	ASN2054045		-3.780		ASN2054045	33.2064	46.211	4.17244	9.59923		ASN2054045	134.379	118.724	22.6971	36.5654
DL-57	ASN8911477		-3.772		ASN8911477	219.096	249.563	40.3223	14.4357		ASN8911477	103.45	87.3052	4.53942	26.7172
UC-65	ChemBridge ID# 5113312		-3.737		ChemBridge ID# 5113312	79.536	55.9149	15.7894	6.59676		ChemBridge ID# 5113312	108.278	44.5435	11.9448	0.326992
UC-37	ChemBridge ID# 5509904		-3.706		ChemBridge ID# 5509904	106.941	102.983	14.7227	8.64676		ChemBridge ID# 5509904	90.3927	99.3694	34.5073	24.736
MS-4	CONVALLATOXIN	cardiac glycoside	-3.689		CONVALLATOXIN	11.9055	11.0473	0.207539	2.37695		CONVALLATOXIN	62.1569	70.0047	4.96258	3.13527
DL-19	ASN4195110		-3.685		ASN4195110	111.686	89.0834	27.6445	17.3443		ASN4195110	87.0468	38.7222	70.0147	4.28936
UC-82	ChemBridge ID# 5489051		-3.678		ChemBridge ID# 5489051	127.816	91.9149	9.83609	9.24227		ChemBridge ID# 5489051	132.706	126.313	2.212	36.1422
UC-55	ChemBridge ID# 5686284		-3.675		ChemBridge ID# 5686284	49.1883	40.331	1.8627	7.33681		ChemBridge ID# 5686284	103.871	80.1647	4.40477	0.153878
UC-7	ChemBridge ID# 5227671		-3.673		ChemBridge ID# 5227671	110.589	149.188	16.3773	1.67182		ChemBridge ID# 5227671	89.291	41.8641	0.55781	46.0481
DL-19	ASN5545956		-3.669		ASN5545956	92.0298	100.596	12.2721	5.11259		ASN5545956	173.359	106.088	102.791	44.894
UC-48	ChemBridge ID# 5625138		-3.664		ChemBridge ID# 5625138	46.922	29.4641	7.25956	7.07553		ChemBridge ID# 5625138	43.4418	38.0014	9.04036	7.77086
UC-83	ChemBridge ID# 5557901		-3.659		ChemBridge ID# 5557901	42.6607	44.7982	5.85272	10.7872		ChemBridge ID# 5557901	39.4431	37.1309	2.19277	2.88522
UC-68	ChemBridge ID# 5169083		-3.653		ChemBridge ID# 5169083	100.522	125.298	17.273	7.90198		ChemBridge ID# 5169083	139.982	123.892	49.0872	44.2978
UC-55	ChemBridge ID# 5689224		-3.648		ChemBridge ID# 5689224	30.645	32.7586	3.83363	20.9999		ChemBridge ID# 5689224	135.507	94.5818	46.6444	34.238		CMV-luc inhibitor
UC-18	ChemBridge ID# 5325790		-3.646		ChemBridge ID# 5325790	123.434	118.96	11.1256	29.6496		ChemBridge ID# 5325790	131.495	121.471	1.23103	32.9108
UC-65	ChemBridge ID# 5113092		-3.640		ChemBridge ID# 5113092	90.0503	71.5252	23.1719	29.3102		ChemBridge ID# 5113092	107.19	68.5902	11.9448	8.32867
UC-55	ChemBridge ID# 5686543		-3.640		ChemBridge ID# 5686543	59.206	61.3604	0.0588014	4.89945		ChemBridge ID# 5686543	55.5195	35.458	45.4326	15.8302
PW-2	Digitoxigenin	cardiac glycoside	-3.629		Digitoxigenin	37.8185	12.8908	0.597809	1.36277		Digitoxigenin	81.6472	74.8467	0.211583	3.13527
PW-3	Lanatoside C	cardiac glycoside	-3.629		Lanatoside C	38.6673	15.0637	11.8337	3.38734		Lanatoside C	35.0091	35.6348	18.2731	11.5409
UC-69	ChemBridge ID# 5175324		-3.623		ChemBridge ID# 5175324	88.3907	20.5283	18.2763	1.87165		ChemBridge ID# 5175324	104.361	30.1808	29.6408	4.94335
MS-1	DERRUBONE	HSP90 inhibitor	-3.621		DERRUBONE	11.2923	14.8951	0.0402744	1.94951		DERRUBONE	107.163	101.07	7.52081	24.986
UC-48	ChemBridge ID# 5629242		-3.609		ChemBridge ID# 5629242	109.517	57.5441	30.9495	13.6796		ChemBridge ID# 5629242	95.8059	41.7417	8.88648	2.212
NIH-2	5-Nonyloxytryptamine	serotonin receptor agonist	-3.607		5-Nonyloxytryptamine	111.012	4.60695	10.4435	1.13091		5-Nonyloxytryptamine	114.059	23.6795	2.34665	1.51955
NIH-1	TEGASEROD MALEATE	serotonin 5-HT4 agonist	-3.606		TEGASEROD MALEATE	104.97	7.68222	28.1833	0.286289		TEGASEROD MALEATE	106.129	14.2131	2.78905	9.32888
UC-57	ChemBridge ID# 5718127		-3.592		ChemBridge ID# 5718127	71.1723	49.3592	11.6075	0.284985		ChemBridge ID# 5718127	97.9141	91.372	19.2156	28.8137		0% CMV-luc inhibition @ 1 uM, 28% CMV-luc inhibition @ 10 uM
UC-74	ChemBridge ID# 5238658		-3.590		ChemBridge ID# 5238658	94.6808	16.2684	4.71126	17.1132		ChemBridge ID# 5238658	111.814	20.8912	19.1771	5.00105
UC-37	ChemBridge ID# 5524452		-3.589		ChemBridge ID# 5524452	177.424	184.099	2.09857	62.9893		ChemBridge ID# 5524452	105.612	93.6297	10.1367	22.1585
UC-10	ChemBridge ID# 5257007		-3.577		ChemBridge ID# 5257007	82.6482	46.9761	24.4915	1.58436		ChemBridge ID# 5257007	45.89	31.092	15.7725	3.30839
UC-33	ChemBridge ID# 5467697		-3.573		ChemBridge ID# 5467697	103.166	33.9806	27.5429	8.55085		ChemBridge ID# 5467697	63.449	12.5402	1.78884	2.73134
UC-38	ChemBridge ID# 5526212		-3.549		ChemBridge ID# 5526212	135.188	86.1031	15.8016	11.6959		ChemBridge ID# 5526212	107.136	74.9691	0.0961741	64.3212
DL-34	ASN5543441		-3.547		ASN5543441	112.286	78.5444	6.83013	1.32481		ASN5543441	97.9821	66.754	0.692453	7.92474		no CMV-luc inhibition at 10 uM
DL-54	ASN6956358		-3.545		ASN6956358	104.19	81.8654	10.5132	9.20738		ASN6956358	102.838	90.2023	12.368	21.3122
MS-1	SARMENTOGENIN	cardiac glycoside	-3.539		SARMENTOGENIN	52.6461	23.5786	8.02712	4.08891		SARMENTOGENIN	45.8084	41.2384	11.0023	4.69329
DL-33	ASN3776811		-3.539		ASN3776811	102.011	130.913	23.8391	0.357591		ASN3776811	92.9769	109.706	2.03889	22.4663
DL-13	ASN5443846		-3.529		ASN5443846	110.478	101.135	26.2553	1.25424		ASN5443846	103.11	92.7457	18.0615	33.2955
UC-84	ChemBridge ID# 5680972		-3.525		ChemBridge ID# 5680972	126.505	147.071	15.3105	31.9694		ChemBridge ID# 5680972	111.243	96.4724	2.75058	27.602
UC-16	ChemBridge ID# 5314590		-3.492		ChemBridge ID# 5314590	53.1988	41.5946	1.00342	3.54854		ChemBridge ID# 5314590	122.437	123.702	2.61593	32.0644
UC-87	ChemBridge ID# 5882637		-3.441		ChemBridge ID# 5882637	114.895	50.4716	29.1569	0.810237		ChemBridge ID# 5882637	142.526	89.2638	64.4559	7.52081
PW-2	Menadione	vitamin K3	-3.434		Menadione	114.822	35.3918	12.4875	30.6177		Menadione	152.726	103.273	4.28936	8.09786
NIH-2	Tramadol	u-opioid receptor noradrenergic serotonergic	-3.415		Tramadol	107.24	133.506	19.9234	15.6539		Tramadol	128.244	112.848	1.25026	24.9091
DL-8	ASN5303548		-3.413		ASN5303548	89.3222	93.4697	14.8148	6.66226		ASN5303548	112.086	93.1673	7.32846	4.00084
TAR-20	AST 07103543		-3.292		AST 07103543	16.2852	18.8531	0.888881	2.92751		AST 07103543	133.739	128.788	6.5206	25.1784
PW-3	Digoxigenin	cardiac glycoside	-3.264		Digoxigenin	89.8597	22.4379	22.5838	4.90572		Digoxigenin	60.4023	31.5681	3.98161	15.0993
UC-71	ChemBridge ID# 5217497		-3.264		ChemBridge ID# 5217497	103.354	54.6268	19.8439	6.84597		ChemBridge ID# 5217497	113.569	37.5661	9.1173	4.42401
NIH-2	L-694 247	dopamine receptor agonist	-3.156		L-694 247	109.821	6.1337	14.1759	1.66541		L-694 247	107.272	16.3621	2.40435	0.173113
MS-4	EMICYMARIN	cardiac glycoside	-3.080		EMICYMARIN	114.682	30.6159	34.2712	6.08378		EMICYMARIN	111.923	53.425	3.55844	8.34791
NIH-1	Indatraline	blocks reuptake of dopamine norepinephrine serotonin	-3.071		Indatraline	106.552	5.53216	21.6585	3.96411		Indatraline	116.507	13.4923	3.4238	12.8873
MS-6	NERIIFOLIN	cardiac glycoside	-3.045		NERIIFOLIN	17.4212	16.6472	0.902438	1.14785		NERIIFOLIN	30.7928	36.1108	4.8087	12.6757
UC-5	ChemBridge ID#5212518		-3.043		ChemBridge ID#5212518	91.9269	109.079	68.3574	100.898		ChemBridge ID#5212518	68.5902	97.7509	6.44366	8.40561
UC-4	ChemBridge ID#5194468		-2.842		ChemBridge ID#5194468	119.397	76.7409	20.5504	32.2262		ChemBridge ID#5194468	129.346	59.3006	1.42338	26.6979
BIOMOL ENZYMES	U-50488	Calcium channel blocker	-2.834		U-50488	87.7986	68.118	19.8284	1.39409		U-50488	81.2256	55.6012	3.23145	13.1566
BIOMOL ENZYMES	NICARDIPINE	Calcium channel blocker	-2.782		NICARDIPINE	112.193	60.8745	15.7775	12.4956		NICARDIPINE	139.52	87.0468	19.9657	18.6193
NIH-1	LOMERIZINE DiHCl	calcium channel blocker	-2.782		LOMERIZINE DiHCl	101.761	54.9482	20.6186	26.6291		LOMERIZINE DiHCl	100.947	37.6069	10.156	7.63622		0% CMV-luc inhibition @ 1 uM, 20% CMV-luc inhibition @ 10 uM
MS-4	PERIPLOCYMARIN	cardiac glycoside	-2.759		PERIPLOCYMARIN	74.6543	17.2783	16.213	2.32621		PERIPLOCYMARIN	58.7022	37.1037	5.77044	6.88606
PW-3	Helveticoside	cardiac glycoside	-2.733		Helveticoside	118.416	40.8426	34.1362	8.82487		Helveticoside	98.9614	37.0629	11.9256	5.75121
BIOMOL ENZYMES	SKF-96365	Calcium channel blocker	-2.721		SKF-96365	104.203	57.076	19.4525	20.3452		SKF-96365	115.609	90.0391	14.2338	17.8114
PW-4	Sanguinarine	inhibits glutamate decarboxylase	-2.689		Sanguinarine	127.343	160.292	26.3715	9.88823		Sanguinarine	102.878	113.95	28.6983	18.0423
PW-2	Cyanocobalamin	one of the B-12 vitamins	-2.681		Cyanocobalamin	110.183	140.41	17.7143	12.0369		Cyanocobalamin	151.543	134.855	4.50095	23.4088

## Sheet: 43 annotated compounds
The compounds shown here include only ones with annotations, grouped by function.
											H2&S1 ave luc 1uM	H2&S1 ave luc 10uM					H2&S1 ave MTT 1uM	H2&S1 ave MTT 10uM
Library and Plate#	Library plate	Utah plate destination	Score	1SD	|Score/1SD|	Compound	Function if known	SD from mean (pilot screen)		Compound	1 uM compound	20 uM compound	H2&S1 SD luc 1 uM	H2&S1 SD luc 10 uM		Compound	1 uM compound	10 uM compoupnd	H2&S1 SD MTT 1 uM	H2&S1 SD MTT 10 uM
PW-2	B22	A18	-4.84	0.891	5.4321	Emetine dihydrochloride	calcium channel blocker	-4.840		Emetine dihydrochloride	17.9295	19.2409	1.24594	7.67473		Emetine dihydrochloride	59.7223	58.0765	8.6749	0.730923
BIOMOL ENZYMES	C11	A3	-5.74	0.891	6.4422	TMB-8	Calcium channel blocker	-5.740		TMB-8	66.37	52.6811	11.347	12.2183		TMB-8	73.9218	52.1193	26.7941	0.423166
BIOMOL ENZYMES	E15	A4	-2.721	0.891	3.05387	SKF-96365	Calcium channel blocker	-2.721		SKF-96365	104.203	57.076	19.4525	20.3452		SKF-96365	115.609	90.0391	14.2338	17.8114
BIOMOL ENZYMES	G7	A5	-2.782	0.891	3.12233	NICARDIPINE	Calcium channel blocker	-2.782		NICARDIPINE	112.193	60.8745	15.7775	12.4956		NICARDIPINE	139.52	87.0468	19.9657	18.6193
BIOMOL ENZYMES	G13	A6	-2.834	0.891	3.1807	U-50488	Calcium channel blocker	-2.834		U-50488	87.7986	68.118	19.8284	1.39409		U-50488	81.2256	55.6012	3.23145	13.1566
PW-2	G14	A21	-3.629	0.891	4.07295	Digitoxigenin	cardiac glycoside	-3.629		Digitoxigenin	37.8185	12.8908	0.597809	1.36277		Digitoxigenin	81.6472	74.8467	0.211583	3.13527
PW-2	G16	A22	-3.904	0.891	4.38159	Digoxin	cardiac glycoside	-3.904		Digoxin	46.7737	12.1496	9.27994	2.41104		Digoxin	78.6958	73.4866	0.730923	0.326992
MS-1	G18	B10	-4.261	0.9	4.73444	GITOXIGENIN DIACETATE	cardiac glycoside	-4.261		GITOXIGENIN DIACETATE	26.5854	21.2811	3.18988	1.12562		GITOXIGENIN DIACETATE	39.6879	40.3	10.81	17.9461
MS-1	K16	B11	-4.099	0.9	4.55444	CYMARIN	cardiac glycoside	-4.099		CYMARIN	14.0903	16.2256	2.56356	1.26628		CYMARIN	54.1866	59.3142	11.0793	6.44366
MS-1	K22	B12	-3.855	0.9	4.28333	STROPHANTHIDINIC ACID LACTONE ACETATE	cardiac glycoside	-3.855		STROPHANTHIDINIC ACID LACTONE ACETATE	36.8386	20.4609	3.49599	1.96695		STROPHANTHIDINIC ACID LACTONE ACETATE	43.5914	36.6277	1.51955	20.4466
MS-1	O8	B14	-3.539	0.9	3.93222	SARMENTOGENIN	cardiac glycoside	-3.539		SARMENTOGENIN	52.6461	23.5786	8.02712	4.08891		SARMENTOGENIN	45.8084	41.2384	11.0023	4.69329
MS-2	O7	B16	-4.1	0.9	4.55556	DIGITOXIN	cardiac glycoside	-4.100		DIGITOXIN	27.1506	18.6059	0.484666	2.67889		DIGITOXIN	34.2611	49.059	2.90446	5.36651
PW-3	A13	B2	-2.733	0.891	3.06734	Helveticoside	cardiac glycoside	-2.733		Helveticoside	118.416	40.8426	34.1362	8.82487		Helveticoside	98.9614	37.0629	11.9256	5.75121
MS-3	C15	B20	-4.451	0.9	4.94556	STROPHANTHIDIN	cardiac glycoside	-4.451		STROPHANTHIDIN	15.5352	14.9958	2.85484	3.00545		STROPHANTHIDIN	40.1095	45.5228	6.82836	2.90446
MS-4	F13	B21	-3.08	0.9	3.42222	EMICYMARIN	cardiac glycoside	-3.080		EMICYMARIN	114.682	30.6159	34.2712	6.08378		EMICYMARIN	111.923	53.425	3.55844	8.34791
MS-4	I22	B22	-4.038	0.9	4.48667	PERUVOSIDE	cardiac glycoside	-4.038		PERUVOSIDE	14.7925	12.3561	3.23812	0.844715		PERUVOSIDE	47.4813	60.0079	4.55865	4.96258
MS-4	K16	B23	-3.832	0.9	4.25778	OUABAIN	cardiac glycoside	-3.832		OUABAIN	14.0782	12.0244	3.34299	0.995138		OUABAIN	51.7521	60.4023	2.55823	1.90425
MS-4	L9	B24	-3.689	0.9	4.09889	CONVALLATOXIN	cardiac glycoside	-3.689		CONVALLATOXIN	11.9055	11.0473	0.207539	2.37695		CONVALLATOXIN	62.1569	70.0047	4.96258	3.13527
PW-3	B8	B3	-3.264	0.891	3.6633	Digoxigenin	cardiac glycoside	-3.264		Digoxigenin	89.8597	22.4379	22.5838	4.90572		Digoxigenin	60.4023	31.5681	3.98161	15.0993
PW-3	C13	B4	-3.629	0.891	4.07295	Lanatoside C	cardiac glycoside	-3.629		Lanatoside C	38.6673	15.0637	11.8337	3.38734		Lanatoside C	35.0091	35.6348	18.2731	11.5409
PW-4	E13	B7	-7.684	0.891	8.62402	Proscillaridin A	cardiac glycoside	-7.684		Proscillaridin A	54.1317	21.5564	17.9336	0.895552		Proscillaridin A	47.7533	44.9651	1.82731	12.3487
MS-4	O20	C1	-2.759	0.9	3.06556	PERIPLOCYMARIN	cardiac glycoside	-2.759		PERIPLOCYMARIN	74.6543	17.2783	16.213	2.32621		PERIPLOCYMARIN	58.7022	37.1037	5.77044	6.88606
MS-5	H9	C3	-4.323	0.9	4.80333	LANATOSIDE C	cardiac glycoside	-4.323		LANATOSIDE C	38.7453	15.1431	12.5812	4.07147		LANATOSIDE C	38.0422	35.9748	13.1374	5.59733
MS-5	K12	C4	-4.086	0.9	4.54	GITOXIN	cardiac glycoside	-4.086		GITOXIN	21.0355	11.6317	2.50944	1.86916		GITOXIN	28.7391	40.2728	12.0987	7.13611
MS-6	M22	C5	-3.045	0.9	3.38333	NERIIFOLIN	cardiac glycoside	-3.045		NERIIFOLIN	17.4212	16.6472	0.902438	1.14785		NERIIFOLIN	30.7928	36.1108	4.8087	12.6757
BIOMOL ENZYMES	M6	A9	-4.885	0.891	5.4826	SU1498	Flk-1 kinase inhibitor	-4.885		SU1498	22.2577	15.4886	0.733376	1.03411		SU1498	86.0811	61.708	4.05855	3.59691
PW-4	E15	B8	-2.689	0.891	3.01796	Sanguinarine	inhibits glutamate decarboxylase	-2.689		Sanguinarine	127.343	160.292	26.3715	9.88823		Sanguinarine	102.878	113.95	28.6983	18.0423
PW-2	E18	A19	-4.055	0.891	4.55107	Cephaeline dihydrochloride heptahydrate	maybe serotonin and dopamine receptors	-4.055		Cephaeline dihydrochloride heptahydrate	15.8819	17.3529	0.637273	3.81359		Cephaeline dihydrochloride heptahydrate	59.1374	62.1025	0.307757	2.92369
PW-2	G8	A20	-2.681	0.891	3.00898	Cyanocobalamin	one of the B-12 vitamins	-2.681		Cyanocobalamin	110.183	140.41	17.7143	12.0369		Cyanocobalamin	151.543	134.855	4.50095	23.4088
BIOMOL ENZYMES	G17	A7	-4.965	0.891	5.57239	U-37883A	potassium channels	-4.965		U-37883A	94.4071	16.5134	13.7226	2.29282		U-37883A	105.463	56.7572	5.96279	3.17374
BIOMOL ENZYMES	K1	A8	-4.875	0.891	5.47138	PINACIDIL	potassium channels	-4.875		PINACIDIL	117.275	16.7269	27.7443	8.84103		PINACIDIL	106.728	51.5208	30.064	7.50158
PW-4	C14	B6	-5.158	0.891	5.789	Trifluridine	pyrimidine nucleoside antiviral	-5.158		Trifluridine	102.376	71.1144	2.69117	19.3776		Trifluridine	80.3279	53.017	9.19424	12.9643
PW-2	K20	A23	-3.434	0.891	3.8541	Menadione	vitamin K3	-3.434		Menadione	114.822	35.3918	12.4875	30.6177		Menadione	152.726	103.273	4.28936	8.09786
MS-5	C10	C2	-5.856	0.9	6.50667	TRIFLUOPERAZINE HYDROCHLORIDE	antipsychotic	-5.856		TRIFLUOPERAZINE HYDROCHLORIDE	105.31	1.54127	9.5486	0.369028		TRIFLUOPERAZINE HYDROCHLORIDE	88.1349	8.75909	16.0034	3.61614
MS-3	A15	B19	-6.242	0.9	6.93556	RESORCINOL MONOACETATE	antiseborrheic antipruritic	-6.242		RESORCINOL MONOACETATE	120.185	4.59687	30.5855	2.26022		RESORCINOL MONOACETATE	115.201	19.912	2.73134	2.19277
NIH-1	I13	C7	-3.071	0.9	3.41222	Indatraline	blocks reuptake of dopamine norepinephrine serotonin	-3.071		Indatraline	106.552	5.53216	21.6585	3.96411		Indatraline	116.507	13.4923	3.4238	12.8873
NIH-1	H8	C6	-2.782	0.9	3.09111	LOMERIZINE DiHCl	calcium channel blocker	-2.782		LOMERIZINE DiHCl	101.761	54.9482	20.6186	26.6291		LOMERIZINE DiHCl	100.947	37.6069	10.156	7.63622
NIH-2	J15	C13	-3.156	0.9	3.50667	L-694 247	dopamine receptor agonist	-3.156		L-694 247	109.821	6.1337	14.1759	1.66541		L-694 247	107.272	16.3621	2.40435	0.173113
MS-1	N21	B13	-3.621	0.9	4.02333	DERRUBONE	HSP90 inhibitor	-3.621		DERRUBONE	11.2923	14.8951	0.0402744	1.94951		DERRUBONE	107.163	101.07	7.52081	24.986
NIH-1	J10	C8	-3.606	0.9	4.00667	TEGASEROD MALEATE	serotonin 5-HT4 agonist	-3.606		TEGASEROD MALEATE	104.97	7.68222	28.1833	0.286289		TEGASEROD MALEATE	106.129	14.2131	2.78905	9.32888
NIH-2	F14	C12	-3.607	0.9	4.00778	5-Nonyloxytryptamine	serotonin receptor agonist	-3.607		5-Nonyloxytryptamine	111.012	4.60695	10.4435	1.13091		5-Nonyloxytryptamine	114.059	23.6795	2.34665	1.51955
NIH-2	B19	C11	-3.415	0.9	3.79444	Tramadol	u-opioid receptor noradrenergic serotonergic	-3.415		Tramadol	107.24	133.506	19.9234	15.6539		Tramadol	128.244	112.848	1.25026	24.9091
MS-2	P14	B18	-5.111	0.9	5.67889	COBALAMINE	Vitamin B12	-5.111		COBALAMINE	126.232	108.916	23.8447	3.01963		COBALAMINE	115.867	108.02	20.2543	14.2338

## Sheet: 12 compounds tested on CMV-luc
A small selection of compounds from the pilot screen, shown here, were tested for modifying expression of CMV-luc using the cell line designated HC.
		averages as percent of no compound control					standard deviations
	uM compound:	0	0.1	1	10		0	0.1	1	10		ATXN2 luc activity
	Lomerizine	100	97.7058	102.901	80.3815		5.98685	8.16172	13.7416	12.2945		Unclear
	Trifluoperazine HCL	100	94.6408	100.563	98.5115		6.81553	5.66714	7.01345	7.31065		Unclear
	ASN 05544420	100	94.3467	93.3841	93.0843		10.3486	5.50707	8.19859	10.4054		ATXN2-luc inhibitor
	ASN 03574739	100	93.6119	77.3936	53.3546		8.98668	7.33548	4.54819	2.80317		ATXN2-luc activator
	ASN 05543441	100	108.21	160.184	296.688		5.13737	9.36536	10.7604	24.969		Not active
	ASN 05819045	100	96.1267	97.4757	97.7961		4.30304	7.91936	6.23707	13.0789		ATXN2-luc inhibitor
	Chembridge 5553825	100	23.9432	11.0504	7.30844		10.6422	0.770109	1.31365	0.623321		CMV-luc inhibitor		<-- this potent luciferase inhibitor was used in z'-factor assay quality testing (see supplemental figures).
	Chembridge 5689224	100	60.9532	37.3589	29.016		53.3175	27.5736	12.7509	6.88954		CMV-luc inhibitor
	Chembridge 6625505	100	55.9749	14.246	3.17414		9.51793	1.81837	0.890419	0.106541		CMV-luc inhibitor
	Chembridge 5228409	100	90.8114	104.156	124.208		1.13624	6.67903	14.2875	10.3998		ATXN2-luc inhibitor
	Chembridge 5718127	100	105.492	116.052	71.5648		23.4149	8.09517	3.94704	9.69791		ATXN2-luc inhibitor
	Chembridge 5105504	100	86.1938	52.649	35.4537		18.1163	13.8124	14.0057	19.3225		Possible CMV-luc inhibitor
	n=4 wells

## Sheet: Multipoint ChemBridge 5228409
Multipoint curves for ChemBridge 5228409, for ATXN2-luc paired with MTT assay, and CMV-luc paired with MTT assay.

## Sheet: Multipoint ChemBridge 5718127
Multipoint curves for ChemBridge 5718127, for ATXN2-luc paired with MTT assay, and CMV-luc paired with MTT assay.
