# Supplementary material for: A quantitative high-throughput screen identifies compounds that lower expression of the SCA2-and ALS-associated gene ATXN2
Source: J Biol Chem. 2022 Jul 2;298(8):102228. doi: 10.1016/j.jbc.2022.102228 (PMC9356275; doi:10.1016/j.jbc.2022.102228)
Supplement: Supplementary Table 2 [file mmc3.xls]

## Sheet: ChemOffice1
Supplementary Table 2. Lead compounds resulting from screening optimization using 1,280 compounds from the LOPAC library. Values are sorted on 'AC50 (uM)'.
Sample ID	SMILES	Sample Name	Curve Class	AC50(uM)	Max Resp	Data Range	Inf Activity	Hill Coef	PValue	R2	Efficacy	Log AC50	Zero Activity	Max Data	Min Data	PubChem SID	Data0	Data1	Data2	Data3	Data4	SMILES
NCGC00017394-07		Ouabain	-1.1	0.0011	-94.8328	6.0949	-96.7994	0.3	0.196	0.9767	-56.3139	-8.95	-40.4855	-88.7379	-94.8328	90340653	-88.7379	-92.0474	-92.9672	-94.8328		C[C@@H]1O[C@@H](O[C@H]2C[C@@H](O)[C@]3(CO)[C@H]4[C@H](O)C[C@]5(C)[C@H](CC[C@]5(O)[C@@H]4CC[C@]3(O)C2)C6=CC(=O)OC6)[C@H](O)[C@H](O)[C@H]1O
NCGC00017394-07		Ouabain	-1.1	0.0316	-92.7147	18.0442	-92.6767	1.2221	0.003	0.9985	-82.653	-7.5	-10.0237	-75.0197	-93.0639	90340653	-75.0197	-89.4256	-91.9263	-93.0639	-92.7147	C[C@@H]1O[C@@H](O[C@H]2C[C@@H](O)[C@]3(CO)[C@H]4[C@H](O)C[C@]5(C)[C@H](CC[C@]5(O)[C@@H]4CC[C@]3(O)C2)C6=CC(=O)OC6)[C@H](O)[C@H](O)[C@H]1O
NCGC00017076-01		Strophantine octahydrate	-1.1	0.0891	-91.1706	82.5833	-89.7119	2.0937	0.003	0.9985	-95.9071	-7.05	6.1952	-8.5874	-91.1706	11112992	-8.5874	-76.1664	-87.2225	-89.8388	-91.1706	O.O.O.O.O.O.O.O.C[C@@H]1O[C@@H](O[C@H]2C[C@@H](O)[C@]3(CO)[C@@H]4[C@@H](O)C[C@]5(C)[C@@H](CC[C@@]5(O)[C@H]4CC[C@@]3(O)C2)\C6=C\C(=O)OC6)[C@H](O)[C@H](O)[C@@H]1O
MLS001076487-01		Ouabain	-1.1	0.1122	-81.3326	22.9141	-79.3393	2.0937	0.0372	0.9809	-34.7676	-6.95	-44.5716	-58.4186	-81.3326	56422200	-58.4186	-77.507	-79.5249	-77.7216	-81.3326	C[C@@H]1O[C@@H](O[C@H]2C[C@@H](O)[C@]3(CO)[C@H]4[C@H](O)C[C@]5(C)[C@H](CC[C@]5(O)[C@@H]4CC[C@]3(O)C2)C6=CC(=O)OC6)[C@H](O)[C@H](O)[C@H]1O
MLS002153278-01		Dihydroouabain	-1.2	0.5623	-78.1582	80.7593	-77.2899	1.6604	0.0015	0.9993	-83.2139	-6.25	5.9241	2.6011	-78.1582	56463613	2.6011	-29.3555	-69.5181	-75.3955	-78.1582	C[C@@H]1O[C@@H](O[C@H]2C[C@@H](O)[C@]3(CO)[C@H]4[C@H](O)C[C@]5(C)[C@H](CC[C@]5(O)[C@@H]4CC[C@]3(O)C2)[C@H]6COC(=O)C6)[C@H](O)[C@H](O)[C@H]1O
NCGC00160507-01		Lanatoside B	-1.1	1.2589	-91.2869	79.324	-90.3741	4.5045	0.0009	0.9995	-78.0523	-5.9	-12.3217	-11.9629	-91.2869	29216189	-13.3484	-11.9629	-85.3918	-90.1182	-91.2869	O[C@]([C@@]3([H])[C@@]4([H])[C@@](C(C6)CC3)(C)CCC6O[C@@H]1O[C@H](C)[C@@H](O[C@@H](C[C@@H]9O)O[C@H](C)[C@H]9O[C@@H]8O[C@H](C)[C@H]([C@@H](OC(C)=O)C8)O[C@H](O[C@H](CO)[C@H]7O)[C@H](O)[C@H]7O)[C@@H](O)C1)(C[C@@H]2O)[C@@](CC4)(C)[C@H]2[C@@]5=CC(OC5)=O
MLS001148144-01		Dihydroouabain	-1.2	1.5849	-76.6427	72.0001	-73.6755	3.0654	0.011	0.9944	-68.0045	-5.8	-5.6711	-4.6426	-76.6427	56422465	-7.8411	-4.6426	-57.3354	-70.8625	-76.6427	C[C@@H]1O[C@@H](O[C@H]2C[C@@H](O)[C@]3(CO)[C@H]4[C@H](O)C[C@]5(C)[C@H](CC[C@]5(O)[C@@H]4CC[C@]3(O)C2)[C@H]6COC(=O)C6)[C@H](O)[C@H](O)[C@H]1O
NCGC00162131-03		Dihydroouabain	-1.1	1.7783	-91.4801	89.8677	-90.0164	2.7202	0.0069	0.9965	-87.5948	-5.75	-2.4216	-1.6123	-91.4801	90340580	-5.4205	-1.6123	-61.7446	-87.0639	-91.4801	C[C@@H]1O[C@@H](O[C@H]2C[C@@H](O)[C@]3(CO)[C@H]4[C@H](O)C[C@]5(C)[C@H](CC[C@]5(O)C4CC[C@]3(O)C2)[C@@H]6COC(=O)C6)[C@H](O)[C@H](O)[C@H]1O
NCGC00162131-03		Dihydroouabain	-1.1	2.2387	-92.4204	88.7849	-92.6052	1.8851	0.015	0.9999	-93.3642	-5.65	0.7589	-3.6355	-92.4204	90340580	-3.6355	-47.3267	-87.7195	-92.4204		C[C@@H]1O[C@@H](O[C@H]2C[C@@H](O)[C@]3(CO)[C@H]4[C@H](O)C[C@]5(C)[C@H](CC[C@]5(O)C4CC[C@]3(O)C2)[C@@H]6COC(=O)C6)[C@H](O)[C@H](O)[C@H]1O
NCGC00017017-01		Thioguanosine	-1.2	3.5481	-62.8209	66.6206	-62.8466	4.4495	0.0163	0.9917	-64.1845	-5.45	1.3379	3.7997	-62.8209	11112933	3.1866	-3.5621	3.7997	-52.0802	-62.8209	O.NC1=NC(=C2N=C[N]([C@@H]3O[C@@H](CO)[C@@H](O)[C@H]3O)C2=N1)S
NCGC00016524-01		Helveticoside	-1.1	3.5481	-84.812	91.1296	-84.4727	3.5722	0.0099	0.995	-86.9163	-5.45	2.4435	6.3176	-84.812	11112429	1.6703	-1.0803	6.3176	-65.4767	-84.812	C[C@@H]1O[C@H](C[C@H](O)[C@@H]1O)O[C@@H]2CC[C@]3(C=O)[C@H]4CC[C@@]5(C)[C@H](CC[C@]5(O)[C@@H]4CC[C@]3(O)C2)\C6=C\C(=O)OC6
NCGC00016740-01		Prazosin hydrochloride	-3	8.9125	-64.0838	71.7735	-65.0555	3.9295	0.0507	0.9737	-65.3782	-5.05	0.3227	7.6897	-64.0838	11112649	-1.5091	-4.9614	7.6897	-6.8321	-64.0838	COC1=CC2=NC(=NC(=C2C=C1OC)N)N3CCN(CC3)C(=O)C4=CC=CO4
NCGC00186045-01		A-134974 dihydrochloride hydrate	-2.1	10	-88.5261	93.1099	-88.7031	4.4495	0.0226	0.9885	-86.8922	-5	-1.811	4.5838	-88.5261	90341626	4.5838	-7.7408	-2.4934	-57.5904	-88.5261	N[C@H]1C[C@H]([C@H](O)[C@@H]1O)[N]2C=C(I)C3=C2N=CN=C3N
MLS002702983-01		Ouabain	-2.3	11.2202	-80.0008	4.329	-86.3903	4.9549	1	0.6869	-5.6948	-4.95	-80.6954	-79.3295	-83.6586	93576891	-81.8812	-79.3295	-83.6586	-80.0008		CC1OC(OC2CC(O)C3(CO)C4C(O)CC5(C)C(CCC5(O)C4CCC3(O)C2)C6=CC(=O)OC6)C(O)C(O)C1O
NCGC00162213-02		VER-3323 hemifumarate salt	-2.2	11.2202	-66.5285	67.0184	-66.8508	3.0654	0.0397	0.999	-66.6489	-4.95	-0.2018	0.4899	-66.5285	90340999	-1.4053	0.4899	-34.571	-66.5285		C[C@H](N)CN1CCC2=CC=C(Br)C=C12
NCGC00015004-10		Amoxapine	-2.2	11.2202	-52.7141	56.1352	-56.594	1.5936	0.0152	0.9999	-60.2873	-4.95	3.6932	3.4211	-52.7141	90341240	3.4211	-0.5513	-26.4518	-52.7141		ClC1=CC\2=C(OC3=C(C=CC=C3)\N=C2N4CCNCC4)C=C1
NCGC00015428-10		Fluoxetine hydrochloride	-2.1	12.5893	-96.198	96.5718	-105.625	1.5386	0.0042	1	-106.468	-4.9	0.8428	0.3737	-96.198	90341619	0.3737	-6.1875	-48.3422	-96.198		CNCCC(OC1=CC=C(C=C1)C(F)(F)F)C2=CC=CC=C2
NCGC00186045-01		A-134974 dihydrochloride hydrate	-2.1	12.5893	-89.0554	92.0044	-101.523	1.2216	0.044	0.9988	-105.323	-4.9	3.7996	2.949	-89.0554	90341626	2.949	-9.145	-45.3547	-89.0554		N[C@H]1C[C@H]([C@H](O)[C@@H]1O)[N]2C=C(I)C3=C2N=CN=C3N
NCGC00015340-10		Desipramine hydrochloride	-2.2	12.5893	-62.2151	67.0663	-68.9252	1.5386	0.0153	0.9999	-74.0719	-4.9	5.1467	4.8512	-62.2151	90341801	4.8512	-0.4658	-28.9318	-62.2151		CNCCCN1C2=C(CCC3=C1C=CC=C3)C=CC=C2
NCGC00015236-03		CNS-1102	-2.2	12.5893	-51.6873	59.3419	-53.3223	2.4064	0.0642	0.9663	-54.8552	-4.9	1.5329	7.6545	-51.6873	90341696	7.6545	-4.7291	1.5916	-22.6921	-51.6873	CCC1=CC=CC(=C1)N(C)C(=N)NC2=C3C=CC=CC3=CC=C2
NCGC00015428-10		Fluoxetine hydrochloride	-2.1	14.1254	-96.6469	108.178	-110.177	1.4163	0.0051	0.9974	-118.832	-4.85	8.6543	11.5316	-96.6469	90341619	11.5316	8.5391	-3.0913	-41.6442	-96.6469	CNCCC(OC1=CC=C(C=C1)C(F)(F)F)C2=CC=CC=C2
NCGC00162282-03		Naltrindole hydrochloride	-2.2	14.1254	-66.3473	69.9598	-75.1359	1.4163	0.0816	0.9959	-78.1379	-4.85	3.002	3.6125	-66.3473	90341594	3.6125	-5.043	-28.2416	-66.3473		OC1=CC=C2CC3N(CCC45[C@@H](OC1=C24)C6=C(C[C@@]35O)C7=C([NH]6)C=CC=C7)CC8CC8
NCGC00015340-10		Desipramine hydrochloride	-2.2	14.1254	-55.5976	65.1586	-56.7095	3.0654	0.1452	0.9184	-59.4516	-4.85	2.7421	9.5611	-55.5976	90341801	8.1628	-9.4768	9.5611	-18.8447	-55.5976	CNCCCN1C2=C(CCC3=C1C=CC=C3)C=CC=C2
NCGC00015616-03		L-687,384 hydrochloride	-2.2	14.1254	-50.7946	58.4659	-51.8105	2.7202	0.0154	0.9922	-56.3105	-4.85	4.5	7.6714	-50.7946	90341395	2.8626	2.8907	7.6714	-16.1446	-50.7946	C1CC2=C(C=CC=C2)C3(C1)CCN(CC3)CC4=CC=CC=C4
NCGC00015798-07		(±)-Propranolol hydrochloride	-2.2	14.1254	-60.1857	62.7431	-68.1117	1.4163	0.0285	0.9855	-66.8374	-4.85	-1.2743	2.5573	-60.1857	90341556	2.5573	-6.3666	-6.3873	-28.602	-60.1857	CC(C)NCC(O)COC1=C2C=CC=CC2=CC=C1
NCGC00016888-03		S-(+)-Fluoxetine hydrochloride	-2.2	14.1254	-67.1759	88.4762	-80.6111	1.2475	0.0192	0.9902	-97.4587	-4.85	16.8476	21.3003	-67.1759	90341706	21.3003	11.8423	5.207	-22.6686	-67.1759	CNCC[C@H](OC1=CC=C(C=C1)C(F)(F)F)C2=CC=CC=C2
NCGC00162213-02		VER-3323 hemifumarate salt	-2.2	15.8489	-65.0193	66.2494	-70.2208	1.8617	0.0117	0.9941	-68.0959	-4.8	-2.1249	1.2301	-65.0193	90340999	-2.5974	1.2301	-6.2232	-26.3375	-65.0193	C[C@H](N)CN1CCC2=CC=C(Br)C=C12
NCGC00168267-01		Benzeneethanamine, 4-bromo-2,5-dimethoxy-alpha-methyl-, hydrobromide (1:1)	-2.4	15.8489	-57.2799	61.8037	-63.2991	1.6604	0.186	0.8916	-57.1187	-4.8	-6.1804	4.5238	-57.2799	50113080	-16.8262	4.5238	-9.569	-26.5914	-57.2799	Br.COc1cc(CC(C)N)c(cc1Br)OC
NCGC00162314-02		Quinidine sulfate	-2.2	15.8489	-62.401	73.6352	-74.8812	1.2221	0.1548	0.9849	-83.563	-4.8	8.6818	11.2342	-62.401	90340616	11.2342	-3.2331	-22.2204	-62.401		COC1=CC2=C(C=C1)N=CC=C2[C@H](O)[C@H]3C[C@H]4CC[N@]3C[C@@H]4C=C
NCGC00016888-03		S-(+)-Fluoxetine hydrochloride	-2.2	15.8489	-72.8256	84.9599	-83.0212	1.5095	0.1257	0.9901	-92.7692	-4.8	9.748	12.1343	-72.8256	90341706	12.1343	0.1371	-22.5337	-72.8256		CNCC[C@H](OC1=CC=C(C=C1)C(F)(F)F)C2=CC=CC=C2
NCGC00247685-01		(+)-Phenazocine hydrobromide	-2.4	17.7828	-58.3025	66.1247	-62.9667	1.2475	0.1808	0.8952	-59.8542	-4.75	-3.1125	7.8222	-58.3025	124954053	-12.9808	7.8222	-15.8569	-35.6331	-58.3025	Br.Oc3ccc4CC2C(C)C(C)(CCN2CCc1ccccc1)c4c3
NCGC00024813-08		(S)-Propranolol hydrochloride	-2.2	17.7828	-52.8275	58.5464	-57.7323	1.9673	0.1387	0.9225	-56.8777	-4.75	-0.8546	5.7189	-52.8275	90341110	5.7189	-11.2913	2.3661	-17.5049	-52.8275	CC(C)NC[C@H](O)COC1=CC=CC2=CC=CC=C12
NCGC00162314-02		Quinidine sulfate	-2.2	17.7828	-69.296	74.5522	-74.9707	2.3332	0.0187	0.9905	-76.5155	-4.75	1.5448	5.2562	-69.296	90340616	-0.4826	-1.8072	5.2562	-17.9436	-69.296	COC1=CC2=C(C=C1)N=CC=C2[C@H](O)[C@H]3C[C@H]4CC[N@]3C[C@@H]4C=C
NCGC00182965-02		Biperiden hydrochloride	-2.2	17.7828	-50.9412	56.8341	-55.2424	2.2526	0.172	0.9011	-55.059	-4.75	-0.1834	5.8929	-50.9412	90341640	5.1834	-11.934	5.8929	-14.5241	-50.9412	OC(CCN1CCCCC1)(C2CC\3CC2\C=C3)C4=CC=CC=C4
NCGC00162282-03		Naltrindole hydrochloride	-2.2	17.7828	-71.7046	76.2234	-77.65	2.2526	0.0218	0.9889	-79.0277	-4.75	1.3777	4.5189	-71.7046	90341594	1.9307	-3.9554	4.5189	-19.7748	-71.7046	OC1=CC=C2CC3N(CCC45[C@@H](OC1=C24)C6=C(C[C@@]35O)C7=C([NH]6)C=CC=C7)CC8CC8
NCGC00015236-03		CNS-1102	-2.2	19.9526	-57.718	56.6741	-65.7986	1.6266	0.1919	0.9766	-60.3784	-4.7	-5.4202	-1.044	-57.718	90341696	-1.044	-11.7123	-22.4784	-57.718		CCC1=CC=CC(=C1)N(C)C(=N)NC2=C3C=CC=CC3=CC=C2
NCGC00015487-11		1-(5-Isoquinolinylsulfonyl)-2-methylpiperazine dihydrochloride	-2.2	22.3872	-56.2762	54.622	-61.7846	2.4064	0.053	0.9983	-59.3373	-4.65	-2.4473	-1.6543	-56.2762	90341587	-3.9359	-1.6543	-11.8764	-56.2762		CC1CNCCN1[S+]([O-])(=O)C2=C3C=CN=CC3=CC=C2
NCGC00015487-11		1-(5-Isoquinolinylsulfonyl)-2-methylpiperazine dihydrochloride	-2.1	22.3872	-84.8495	91.8379	-96.7285	2.1876	0.0021	0.9989	-102.137	-4.65	5.4081	6.9884	-84.8495	90341587	6.9884	3.5382	5.4573	-13.6695	-84.8495	CC1CNCCN1[S+]([O-])(=O)C2=C3C=CN=CC3=CC=C2
MLS001076338-01			-3	25.1189	-84.8539	92.1236	-89.6057	3.5722	0.0153	0.9923	-91.3933	-4.6	1.7876	7.2698	-84.8539	56422172	-0.0528	7.2698	-1.7056	-3.6164	-84.8539	CNCCC(OC1=CC=C(C=C1)C(F)(F)F)C2=CC=CC=C2
NCGC00015798-07		(±)-Propranolol hydrochloride	-2.2	25.1189	-72.8583	71.2576	-96.1729	1.2876	0.0484	0.9986	-94.1264	-4.6	-2.0465	-1.6006	-72.8583	90341556	-1.6006	-7.259	-25.831	-72.8583		CC(C)NCC(O)COC1=C2C=CC=CC2=CC=C1
NCGC00182965-02		Biperiden hydrochloride	-2.2	25.1189	-54.7764	57.8609	-70.3048	1.4781	0.203	0.9737	-69.5187	-4.6	-0.7861	3.0845	-54.7764	90341640	3.0845	-8.3093	-15.7951	-54.7764		OC(CCN1CCCCC1)(C2CC\3CC2\C=C3)C4=CC=CC=C4
NCGC00162340-02		Roscovitine	-2.2	28.1838	-68.5957	68.4107	-90.5463	1.5386	0.0413	0.9989	-89.4832	-4.55	-1.0631	-0.185	-68.5957	90340991	-0.185	-4.1883	-19.0029	-68.5957		CC[C@@H](CO)NC1=NC2=C(N=C[N]2C(C)C)C(=N1)NCC3=CC=CC=C3
NCGC00247715-01		S-(+)-2,5-Dimethoxy-4-bromoamphetamine hydrochloride	-2.2	28.1838	-53.9225	55.8003	-55.207	2.3332	0.0879	0.9529	-52.627	-4.55	-2.58	1.8778	-53.9225	124954083	-10.614	-0.6219	1.8778	-25.2759	-53.9225	Cl.COc1cc(C[C@H](C)N)c(cc1Br)OC
NCGC00016056-04		Tomoxetine	-2.2	28.1838	-67.1865	69.8213	-86.6862	1.7529	0.1195	0.9911	-86.2041	-4.55	-0.4821	2.6347	-67.1865	90341381	2.6347	-5.5259	-14.4868	-67.1865		CNCCC(OC1=C(C)C=CC=C1)C2=CC=CC=C2
NCGC00024813-08		(S)-Propranolol hydrochloride	-2.2	31.6228	-51.9462	48.3726	-68.569	1.6259	0.1726	0.9812	-61.4434	-4.5	-7.1256	-3.5736	-51.9462	90341110	-3.5736	-11.5162	-16.8008	-51.9462		CC(C)NC[C@H](O)COC1=CC=CC2=CC=CC=C12
NCGC00015851-07		Protriptyline hydrochloride	-2.2	31.6228	-53.7351	48.7371	-66.4303	2.1876	0.0848	0.9955	-59.559	-4.5	-6.8713	-4.998	-53.7351	90341254	-4.998	-8.8544	-12.9558	-53.7351		CNCCCC1C2=C(C=CC=C2)\C=C/C3=C1C=CC=C3
NCGC00247678-01		(-)-alpha-Methadol hydrochloride	-2.2	31.6228	-50.4197	57.4747	-52.9785	2.2481	0.0922	0.9505	-53.231	-4.5	0.2525	7.055	-50.4197	124954046	-7.1379	7.055	-0.0167	-20.5036	-50.4197	Cl.O[C@H](CC)C(C[C@@H](C)N(C)C)(c1ccccc1)c2ccccc2
NCGC00162340-02		Roscovitine	-2.1	31.6228	-86.6108	88.5836	-114.326	1.8579	0.0048	0.9976	-114.468	-4.5	0.1416	1.9728	-86.6108	90340991	1.9728	0.2402	-3.7443	-14.3579	-86.6108	CC[C@@H](CO)NC1=NC2=C(N=C[N]2C(C)C)C(=N1)NCC3=CC=CC=C3
NCGC00179436-02		S(+)-Isoproterenol (+)-bitartrate	-3	31.6228	-69.1665	70.1214	-79.7998	3.0654	0.0208	0.9894	-77.2877	-4.5	-2.5121	0.9548	-69.1665	90340659	-7.3213	-1.1575	0.9548	-5.5551	-69.1665	CC(C)NC[C@@H](O)C1=CC(=C(O)C=C1)O
NCGC00015157-05		BRL 52537 hydrochloride	-3	35.4813	-66.5502	65.8225	-85.8462	2.5334	0.0803	0.996	-82.8908	-4.45	-2.9555	-0.7277	-66.5502	90340627	-0.7277	-5.6044	-7.4874	-66.5502		ClC1=C(Cl)C=C(CC(=O)N2CCCCC2CN3CCCC3)C=C1
NCGC00247679-01		(+)-alpha-Methadol hydrochloride	-2.2	35.4813	-61.6323	68.8045	-66.2609	2.0937	0.0625	0.9672	-65.8804	-4.45	-0.3805	7.1722	-61.6323	124954047	-6.5211	7.1722	-2.3103	-22.6327	-61.6323	Cl.O[C@@H](CC)C(C[C@H](C)N(C)C)(c1ccccc1)c2ccccc2
NCGC00247353-03		(-)-Phenazocine hydrobromide	-2.2	35.4813	-50.2457	54.604	-66.3244	0.9	0.0316	0.9838	-71.0942	-4.45	4.7698	4.3582	-50.2457	124953713	4.3582	4.2321	-8.7067	-20.6976	-50.2457	Br.Oc3ccc4CC2[C@H](C)[C@@](C)(CCN2CCc1ccccc1)c4c3
NCGC00162322-02		Quinine sulfate	-3	35.4813	-58.0542	63.5195	-66.665	4.095	0.0037	0.9982	-70.489	-4.45	3.824	5.4653	-58.0542	90341433	4.4082	2.2248	5.4653	3.2362	-58.0542	COC1=CC2=C(C=C1)N=CC=C2[C@@H](O)[C@@H]3C[C@H]4CC[N@]3C[C@@H]4C=C
NCGC00016740-14		Prazosin hydrochloride	-3	35.4813	-76.3941	79.0331	-95.8403	2.8473	0.1215	0.9908	-94.437	-4.45	-1.4033	2.639	-76.3941	90340959	2.639	-6.0824	-4.9109	-76.3941		COC1=CC2=NC(=NC(=C2C=C1OC)N)N3CCN(CC3)C(=O)C4=CC=CO4
MLS002153300-01			-2.2	35.4813	-62.2424	59.0077	-81.66	2.1211	0.0586	0.9694	-72.8775	-4.45	-8.7824	-3.2347	-62.2424	56463500	-3.2347	-9.1446	-15.1214	-14.4499	-62.2424	CNCC[C@H](OC1=CC=C(C=C1)C(F)(F)F)C2=CC=CC=C2
NCGC00168267-02		R-(-)-2,5-Dimethoxy-4-bromoamphetamine hydrochloride	-2.2	39.8107	-55.7088	59.9027	-73.0357	0.9	0.1371	0.9235	-71.0454	-4.4	-1.9903	4.1939	-55.7088	124893454	-7.4946	4.1939	-18.4018	-27.1067	-55.7088	Cl.COc1cc(C[C@@H](C)N)c(cc1Br)OC
MLS002153280-01			-3	39.8107	-66.8645	74.0937	-78.7374	4.9549	0.005	0.9975	-84.0327	-4.4	5.2953	7.2292	-66.8645	56462999	3.6228	7.2292	3.495	5.8833	-66.8645	COC1=C(OC)C=C2C(N)=NC(=NC2=C1)N3CCN(CC3)C(=O)C4=CC=CO4
NCGC00016740-14		Prazosin hydrochloride	-3	39.8107	-84.2393	97.5303	-99.0654	4.9549	0.0353	0.9818	-104.189	-4.4	5.1235	13.291	-84.2393	90340959	-1.1729	2.132	13.291	6.6649	-84.2393	COC1=CC2=NC(=NC(=C2C=C1OC)N)N3CCN(CC3)C(=O)C4=CC=CO4
