# Supplementary material for: A quantitative high-throughput screen identifies compounds that lower expression of the SCA2-and ALS-associated gene ATXN2
Source: J Biol Chem. 2022 Jul 2;298(8):102228. doi: 10.1016/j.jbc.2022.102228 (PMC9356275; doi:10.1016/j.jbc.2022.102228)
Supplement: Supplementary Table 3 [file mmc4.xlsx]

## Sheet: 108 cherry picks
Supplementary Table 3. 108 cherry picks from the qHTS.
Sample ID	Compound Name (target) - for 47 lead compounds	Compound Name (target) - for those not prioritized
NCGC00346438-01	(? But in class like tanespimycin so probably hits HSP90)
NCGC00346678-01	(?)
NCGC00346437-01	(?)
NCGC00346954-01	(?)
NCGC00017254-02	(+)-Brefeldin A
NCGC00165761-02	(ABL1, EGFR, PIK3CA, KIT, FLT3)
NCGC00162440-02	(ALDH1A1, GLA, MAPT, KMT2A, THRB)
MLS000035284-02	(ALPL, DRD2, GAA, MCL1, MPI)
MLS001072189-02	(DRD2, ALPI, CFTR, MAP4K2)
MLS000706289-02	(DRD2, ALPL, CFTR, GAA, MCL1)
MLS000420216-02	(DRD2, PPARG, Trpc4, ALPL, GAA)
NCGC00247877-01	(HSP90 inhibitor)
NCGC00253909-01	(YES1 inhibitor, YES1 is Jak2 interactor)
NCGC00263146-01	(YES1 inhibitor, YES1 is Jak2 interactor)
NCGC00263192-02	1009820-21-6 (CSNK2A1, PIM1, AKT1, CLK3, DAPK3)
NCGC00346653-01	891494-64-7 (?)
NCGC00346513-01	amonafide (Top1, Top2, LCK)
NCGC00346674-01	AT13387 (HSP90 inhibitor, KCNH2 inhibitor [ k+ voltage-gated channel] )
NCGC00263091-01	AT7519 (ABL1, EGFR, PIK3CA, KIT, FLT3, kinase inhibitor)
NCGC00242481-02	AZD7762 (CHEK1 inhibitor, YES1 inhibitor)
NCGC00346687-01	BX-912 (?)
NCGC00016994-16	Camptothecin (Top1 inhibitor)
NCGC00344630-01	CHEMBL2096820 (?)
NCGC00346626-01	CHIR-124 (CHEK1 inhibitor)
NCGC00263172-01	DCC-2036 (YES1)
NCGC00090797-11	Digoxin
NCGC00023722-07	Floxuridine (estrogen receptor ESR1 inhiibtor)
NCGC00346509-01	GSK 1059615 (?)
NCGC00242217-04	GW843682X (RET, ABL1, PDGFR, KIT, EGFR)
NCGC00346685-01	KW-2478 (?)
NCGC00345461-02	LY2784544 (Jak2 inhibitor)
NCGC00090757-05	Melphalan (ESR1, AR, VDR, NR3C1, PPARD)
NCGC00263183-01	MK 1775 (CDK inhibitor, ABL1 inhibitor)
NCGC00263158-01	MP470 (YES1)
NCGC00247879-01	NVP-BEP800 (HSP90 inhibitor)
NCGC00017394-08	ouabain
NCGC00346640-01	PF 04929113 (HSP90 inhibitor)
NCGC00242495-01	PF-00562271 (PTK3, ABL1, AKT1, ATK2, ALK)
NCGC00346673-01	PHA-848125 (CDK inhibitor)
NCGC00346619-01	PP121 (tyrosine kinase inhibitor) (PDGFR)
NCGC00016447-02	Proscillaridin
NCGC00094374-05	roscovitine (ABL1, CDK2, EGFR, CCNA2, CDK5)
NCGC00346633-01	SNX 2112 (HSP90 inhibitor)
NCGC00346459-01	SureCN298446 (?)
NCGC00247878-01	SureCN892205 (YES1 inhibitor)
NCGC00163424-03	tanespimycin (HSP90, AR, ESR1, NR3C1)
NCGC00263216-02	torin 2 (mTor inhibitor)
NCGC00181754-01		(GLP1R)
NCGC00263133-01		(PTK2, CDKs)
NCGC00346931-01		(PTK2, ABL1)
NCGC00263203-02		(ABL1, YES1, AKT1, CDK2, CHEK1)
NCGC00263204-01		(AURKA, AURKB, FLT3, ABL1, AKT1)
NCGC00346478-02		(?)
NCGC00346621-01		(AKT1, CYP1A2, other p450s)
NCGC00345849-01		(PIK3CA)
NCGC00090851-09		5-Azacitidine (ESR1, AR, VDR, NR3C1, NFE2L2)
NCGC00167488-03		sorafenib (ABL1, EGFR, KDR, FLT3, KIT)
NCGC00263119-01		(YES1)
NCGC00347910-01		(?)
NCGC00347903-01		(P2RX2)
NCGC00347908-01		(?)
NCGC00242511-02		YES1
NCGC00263112-01		(ABL1, EGFR, PIK3CA, KIT, FLT3)
NCGC00250375-02		Linsitinib (IGF1R, EGFR, ERBB2, ABL1, AKT1)
NCGC00346884-01		(?)
NCGC00093704-11		cyclosporin A (Txnrd1, MAPT, THRB, TDP1, B18R)
NCGC00167487-01		bicalutamide (AR, ESR1, NR3C1, PPARG, Thrb)
NCGC00185090-03		(APEX1, PIN1, POLH, YES1)
NCGC00229512-04		(AKT1, BTK, CDK2, EGFR, FYN)
NCGC00015256-13		Chloroquine (TLR9, TLR7, ABCB1, CYP3A4, Txnrd1)
NCGC00165799-02		(?)
NCGC00179596-04		butoconazole (ID4, IDH1, MITF, MYC, NFKB1)
NCGC00167977-03		bicalutamide (AR, DRD1, PPARG, ALPL)
NCGC00263198-01		Lenvatinib (YES1)
NCGC00346508-01		(ABL1, EGFR, PIK3CA, KIT, FLT3)
NCGC00015856-08
NCGC00346634-01		WAY-600 (mTOR)
NCGC00263094-01		AMG 900 (YES1)
NCGC00015970-10		Sulindac (ESR1, NR3C1, AR, GLA, CYP3A4)
NCGC00165880-04		(ADORA3, MEN1, THRB, Rorc, ADORA1)
NCGC00070736-04		imiquimod (ESR1, ALPL, AR, DRD2, DRD3)
NCGC00346720-01		(?)
NCGC00347279-01		(TNK2)
NCGC00241411-01		(AKT1, AKT2, ALK, AXL, BLK)
NCGC00263206-02		(YES1, AKT1, BTK, CDK5, MAPK14)
NCGC00263186-02		(YES1, KCNH2)
NCGC00346683-01		(?)
NCGC00346941-01		(?)
NCGC00346714-01		AKT1, AKT2, AKT3
NCGC00016258-08		Vitamin K3, menadione (AR, ESR1, DRD2, PPARG, VDR)
NCGC00345821-01		(?)
NCGC00346684-01		tyrphostin AG 1024 (CSNK2A2, HCK, IGF1R, INSR, LCK)
NCGC00345817-01		(?)
NCGC00095042-04		Thiotepa (AR, ESR1, NR3C1, VDR, PPARG)
NCGC00095977-01		(TP53, CYP3A4, GLA, HBB, MAPT)
MLS001007554		(DRD2, PPARG, ALPL, CFTR, GAA)
MLS000703590-02		(DRD2, ALPL, CFTR, GAA, MCL1)
MLS000762393-03		(DRD2, Ppp1r15a, RGS4, TAAR1, CFTR)
MLS000950540-02		(DRD2, Ppp1r15a, APAF1, HCRTR1, ARRB1)
MLS001179270-02		(Ppp1r15a, KCNQ1, CFTR, CHRM1, CHRM4)
MLS002181138-02		(Ppp1r15a, CFTR, ADAM10, CHRM1, CHRM4)
MLS000093026-02		(ALPL, DRD2, GAA, ITGA4, MCL1)
MLS000682564-02		(DRD2, ALPL, CFTR, GAA, MCL1)
MLS000703748-02		(DRD2, PPARG, ALPL, CFTR, GAA)
MLS001239338-02		(DRD2, CFTR, CHRM1, CHRM4, CHRM5)
MLS000737956-02		(DRD2, IDH1, CFTR, PTGER2, RGS4)
MLS000621277-02		(DRD2, Ppp1r15a, ALPL, GAA, MCL1)
MLS000113782-02		(ALPL, DRD2, GAA, MCL1, MPI)

## Sheet: 46 leads
Supplementary Table 3. Lead compounds from the qHTS. The top 46 compounds (below) were tested in 12 doses plus a zero dose in luciferase assays in H2, S2, and SC cells multiplexed (CellTiter-Fluor) with viability assays. Summary data is shown. Values are sorted on 'Mean IC50 (micromolar)'.
ID	Alias	Function	Mean IC50 (micromolar)	min ATXN2-luc (%)	min SC luc (%)	min viability (%)
NCGC00016447-02	Proscillaridin A	NaK-ATPase inhibitor	0.017	7.9859	121.976	74.1799
NCGC00346678-01	Ganetespib	HSP90 inhibitor	0.03	17.7351	55.4123	77.8152
NCGC00016994-16	Camptothecin	Topoisomerase inhibitor	0.04	14.3715	42.7084	92.1115
NCGC00247878-01	Luminespib (NVP-AUY922)	HSP90 inhibitor	0.044	17.8831	63.2542	94.6315
NCGC00162440-02	Leptomycin B	Antibiotic, multifunctional	0.048	28.333	90.0621	65.4242
NCGC00346640-01	SNX-5422	HSP90 inhibitor	0.088	19.9722	69.7843	87.146
NCGC00017394-08	Ouabain	NaK-ATPase inhibitor	0.122	6.98177	122.219	74.3414
NCGC00090797-11	Digoxin	NaK-ATPase inhibitor	0.129	9.04141	107.579	67.862
NCGC00263091-01	AT7519	CDK inhibitor	0.162	14.5407	103.668	50.3293
NCGC00023722-07	Floxuridine	pyrimidine analog	0.166	25.6595	37.5061	97.9218
NCGC00346633-01	SNX-2112	HSP90 inhibitor	0.177	15.5104	82.2819	83.3021
NCGC00346674-01	Onalespib (AT-13387AU)	HSP90 inhibitor	0.178	22.3111	71.1894	90.6185
NCGC00346626-01	CHIR-124	CHK1 inhibitor	0.219	17.9767	69.3978	75.0552
NCGC00263216-02	Torin2	mTOR inhibitor	0.257	25.4183	128.375	47.7657
NCGC00247877-01	CNF-2024 (BIIB021)	HSP90 inhibitor	0.329	17.8512	68.1668	91.8481
NCGC00263183-01	MK-1775	Wee1 inhibitor	0.343	21.7344	63.0447	77.9264
NCGC00346653-01	891494-64-7	Chk1 inhibitor	0.388	25.4941	91.5137	87.0431
NCGC00242481-02	AZD-7762	CHK1/2 inhibitor	0.416	21.0269	70.3501	78.1122
NCGC00346673-01	Milciclib	CDK1 inhibitor	0.436	15.8759	96.2246	74.4046
NCGC00163424-03	Tanespimycin	HSP90 inhibitor	0.442	23.7455	96.2287	83.6141
NCGC00346437-01	Vosaroxin	Topoisomerase inhibitor	0.488	15.1045	64.0102	71.6056
NCGC00346954-01	TCS-2312	CK1 inhibitor	0.545	20.2623	54.3112	61.7259
NCGC00346438-01	Retaspimycin (IPI-504)	HSP90 inhibitor	0.546	24.2069	94.9947	91.4914
NCGC00346685-01	KW-2478	HSP90 inhibitor	0.587	23.9372	105.888	97.6731
NCGC00344630-01	Marizomib	proteasome inhibitor	1.114	16.5036	96.8804	75.9573
NCGC00263146-01	SR-3306	JNK inhibitor	1.298	15.6493	82.9006	65.3662
NCGC00346459-01	LY-2874455	FGFR inhibitor	1.387	15.2562	64.272	66.1226
NCGC00247879-01	VER-82576 (NVP-BEP800)	HSP90 inhibitor	1.789	22.6428	85.4541	89.936
NCGC00346513-01	Amonafide	Topoisomerase inhibitor	1.836	21.7231	69.6561	68.1888
NCGC00242495-01	PF-431396	Dual FAK/PYK2 inhibitor	2.318	15.5052	98.3015	64.5946
NCGC00017254-02	Brefeldin A	Autophagy inhibitor	2.89	44.7226	84.381	72.9816
NCGC00263158-01	Amuvatinib	RTK inhibitor	3.015	55.0637	74.2577	87.6536
NCGC00094374-05	Roscovitine	CDK inhibitor	3.652	57.3224	82.4469	77.791
NCGC00263172-01	Rebastinib (DCC-2036)	ABL1 inhibitor	3.732	27.0713	60.5803	56.5799
NCGC00165761-02	BMS-345541	IKK inhibitor	4.054	20.5589	96.0167	77.5673
NCGC00346619-01	PP121	PDGFR inhibitor	4.164	27.4759	78.0969	50.3878
MLS000706289-02	MLS000706289	unknown	6.848	61.6491	79.3012	89.1129
MLS000420216-02	MLS000420216	unknown	8.083	56.4685	72.1585	84.5162
NCGC00346687-01	BX-912	PDK1 inhibitor	8.887	54.9395	100.351	84.397
NCGC00242217-04	GW843682X	PLK kinase inhibitor	9.772	57.1311	87.9923	75.4979
NCGC00263192-02	Silmitasertib	CK2 inhibitor	10.18	45.6416	93.7801	77.6315
MLS000035284-02	MLS000035284	unknown	12.862	38.5658	4.09382	76.8459
NCGC00345461-02	Gandotinib	Jak2 inhibitor	21.116	23.1503	67.1857	81.6355
NCGC00090757-05	Melphalan	DNA alkylating agent	24.119	44.8372	79.9664	89.2549
NCGC00253909-01	PRT-060318	Syk inhibitor	25.4	64.2535	86.8204	94.6197
NCGC00346509-01	GSK-615	PI3Kalpha inhibitor	57.473	51.4419	85.5514	75.527
		Recurrent functions	Number compounds
		HSP90 inhibitors	10
		NaK-ATPase inhibitors	3
		Topoisomerase inhibitors	3
		Checkpoint signaling (CDK CHK, WEE1 inhibitors)	7
		CK inhibitors	2
